# Supplementary material for: Scent of a break-up: phylogeography and reproductive trait divergences in the red-tailed bumblebee (Bombus lapidarius)
Source: BMC Evol Biol. 2013 Dec 2;13:263. doi: 10.1186/1471-2148-13-263 (PMC4219352; doi:10.1186/1471-2148-13-263)
Supplement: Additional file 1 — MMS variability, nucleotide diversity and haplotype diversity observed among geographic groups. Geographic group: see Additional file 1, MMS variability: Euclidean distance between MMS composition of each sample and its respective geographic group centroids. [file 1471-2148-13-263-S1.xls]

## Sheet: Feuil1
Geographic group	MMS variablity (Euclidean distance between MMS composition of each sample and its respective geographic group centroids)	Nucleotide diversity (π+/-standard deviation)					Haplotype diversity ( h+/-standard deviation)
		COI	Cytb	EF1A	LWrH	PEPCK	COI	Cytb	EF1A	LWrH	PEPCK
Åland	0.3561	0.00057 +/- 0.0002	0 +/-0	0.00076+/-0.00022	0 +/-0	0.0011+/-0,0003	0,600+/-0,175	0 +/-0	0.6+/-0.175	0 +/-0	0,8+/-0,164
Alps	0.6888	0.00099+/-0.00009	0.00171+/-0,00039	0.00188+/-0.00019	0 +/-0	0.00037+/-0,00017	0,581+/-0,068	0,551+/-0,114	0,691+/-0,052	0 +/-0	0,324+/-0,136
Belgium and surrounding regions	0.6309	0 +/-0	0.00074+/-0,00027	0.00068+/-0.00007	0 +/-0	0.00075+/-0,00028	0 +/-0	0,343+/-0,128	0,533+/-0,052	0 +/-0	0,343+/-0,128
Bulgaria	0.6331	0.00051 +/- 0.00016	0 +/-0	0.00152+/-0.00044	0 +/-0	0 +/-0	0,533+/-0,172	0 +/-0	0,6+/-0,175	0 +/-0	0 +/-0
Czech Republic and surrounding	0.6556	0.00507 +/-0.00117	0.00054+/-0,00039	0.00104+/-0.00026	0 +/-0	0.00027+/-0,00020	0,536+/-0,123	0,250+/-0,180	0,679+/-0,122	0 +/-0	0,250+/-0,180
Denmark	0.5319	0.00101 +/-0.00033	0 +/-0	0.00068+/-0.00022	0 +/-0	0 +/-0	0,533+/-0,172	0 +/-0	0,533+/-0,172	0 +/-0	0 +/-0
England	0.583	0 +/-0	0 +/-0	0.00055+/-0.00017	0 +/-0	0 +/-0	0 +/-0	0 +/-0	0,436+/-0,133	0 +/-0	0 +/-0
France I	0.3969	0.00038 +/-0.00022	0 +/-0	0.00076+/-0.00022	0 +/-0	0 +/-0	0,4+/-0,237	0 +/-0	0,6+/-0,175	0 +/-0	0 +/-0
France II	0.3115	0 +/-0	0 +/-0	0.0007+/-0.00011	0 +/-0	0.00049+/-0,00037	0 +/-0	0 +/-0	0,556+/-0,090	0 +/-0	0,222+/-0,166
France III	0.4779	0 +/-0	0 +/-0	0.00072+/-0.00015	0 +/-0	0 +/-0	0 +/-0	0 +/-0	0.571+/-0.119	0 +/-0	0 +/-0
France IV	0.2366	0.00027+/-0,00019	0 +/-0	0.00133+/-0.0005	0 +/-0	0.00063+/-0,00043	0,286+/-0,196	0 +/-0	0,667+/-0,16	0 +/-0	0,286+/-0,196
Germany I	0.4873	0.00577+/-0,00105	0.00072+/-0,00046	0.00051+/-0.0003	0 +/-0	0 +/-0	0,8+/-0,122	0,333+/-0,215	0.4+/-0.237	0 +/-0	0 +/-0
Germany II	0	0 +/-0	0 +/-0	0 +/-0	0 +/-0	0 +/-0	0 +/-0	0 +/-0	0 +/-0	0 +/-0	0 +/-0
Gotland	0.5184	0 +/-0	0 +/-0	0 +/-0	0 +/-0	0 +/-0	0 +/-0	0 +/-0	0 +/-0	0 +/-0	0 +/-0
Hungary and surrounding regions	0.5624	0.00051+/-0,00009	0.001+/-0,00101	0.00163+/-0.0005	0 +/-0	0.0059+/-0,00010	0,533+/-0,095	0,467+/-0,132	0.511+/-0.164	0 +/-0	0,533+/-0,095
Ireland	0.4923	0 +/-0	0 +/-0	0.00076+/-0.00022	0 +/-0	0 +/-0	0 +/-0	0 +/-0	0.6+/-0.175	0 +/-0	0 +/-0
Italy I	0.31393	0.00044+/-0,00010	0 +/-0	0.00188+/-0.00022	0 +/-0	0.00042+/-0,00015	0,462+/-0,110	0 +/-0	0.648+/-0.088	0 +/-0	0,385+/-0,132
Italy II (B. lapidarius decipiens)	0.09953				0 +/-0					0 +/-0
Italy II (B. lapidarius lapidarius)	0.07211
Italy III	0.35456	0.00483+/- 0,00031	0 +/-0	0.00173+/-0.00024	0 +/-0	0.00055+/-0,00018	0,521+/-0,042	0 +/-0	0.679+/-0.074	0 +/-0	0,456+/-0,132
Poland I	0.5627	0.00067+/-0,00025	0.00088+/-0,00029	0.00068+/-0.00008	0 +/-0	0.00033+/-0,00016	0,439+/-0,158	0,409+/-0,133	0.538+/-0.06	0 +/-0	0,303+/-0,147
Poland II	0.3559	0.00341+/-0,00185	0.00072+/-0,00046	0.00161+/-0.00058	0 +/-0	0 +/-0	0,733+/-0,155	0,333+/-0,215	0.733+/-0.155	0 +/-0	0 +/-0
Romania	0.2488	0.00631+/-0,00298	0.00143+/-0,00068	0 +/-0	0 +/-0	0.00073+/-0,00035	0,667+/-0,314	0,667+/-0,314	0 +/-0	0 +/-0	0,667+/-0,314
Russia	0	0 +/-0	0 +/-0	0 +/-0	0 +/-0	0 +/-0	0 +/-0	0 +/-0	0 +/-0	0 +/-0	0 +/-0
Scandinavia I	0.488	0.00101+/-0,00033	0 +/-0	0.00068+/-0.00022	0 +/-0	0 +/-0	0,533+/-0,172	0 +/-0	0.533+/-0.172	0 +/-0	0 +/-0
Scandinavia II	0.4508	0.0009+/-0,00032	0 +/-0	0.00072+/-0.00015	0 +/-0	0.00084+/-0,00084	0,476+/-0,171	0 +/-0	0.571+/-0.119	0 +/-0	0,524+/-0,209
Serbia	0.2395	0.00057+/-0,00017	0.00129+/-0,00038	0.00051+/-0.0003	0 +/-0	0.00132+/-0,00051	0,6+/-0,175	0,6+/-0,175	0.4+/-0.237	0 +/-0	0,7+/-0,218
Spain I	0.4598	0 +/-0	0 +/-0	0.00145+/-0.0003	0 +/-0	0.00094+/-0,00024	0 +/-0	0 +/-0	0.571+/-0.119	0 +/-0	0,714+/-0,127
Spain II	0.2071	0 +/-0	0 +/-0	0.00136+/-0.00031	0 +/-0	0.00094+/-0,00023	0 +/-0	0 +/-0	0.536+/-0.123	0 +/-0	0,714+/-0,123
Spain III	0.3683	0 +/-0	0 +/-0	0.00152+/-0.00044	0 +/-0	0.0011+/-0,00030	0 +/-0	0 +/-0	0.6+/-0.175	0 +/-0	0,8+/-0,164
Ukraine I	0.4913	0.001+/-0,00019	0.00048+/-0,00036	0.0007+/-0.00011	0 +/-0	0 +/-0	0,639+/-0,126	0,222+/-0,166	0.556+/-0.09	0 +/-0	0 +/-0
Ukraine II	0.3147	0.00108+/-0,00018	0.00061+/-0,00042	0.00072+/-0.00015	0 +/-0	0 +/-0	0,714+/-0,127	0,286+/-0,196	0.571+/-0.119	0 +/-0	0 +/-0
