# Supplementary material for: Scent of a break-up: phylogeography and reproductive trait divergences in the red-tailed bumblebee (Bombus lapidarius)
Source: BMC Evol Biol. 2013 Dec 2;13:263. doi: 10.1186/1471-2148-13-263 (PMC4219352; doi:10.1186/1471-2148-13-263)
Supplement: Additional file 2 — The results from the SAMOVA analyses. K: number of genetic clusters. Number in gene column is the group of each geographic group. [file 1471-2148-13-263-S2.xls]

## Sheet: SAMOVA results
Sampling place	Geographic group	Cytb	COI		PEPCK
		K = 5	K = 5	K = 7	K=5	K=9
Kastelholm	Åland	1	1	1	1	1
Nåtö	Åland
Bois de Villers	Belgium and surrounding regions					2
Mons	Belgium and surrounding regions
Nouvelles	Belgium and surrounding regions					1
Bredeshave	Denmark
Grærup Strand	Denmark
Holstebro	Denmark
Stensved	Denmark
Moule-Marcenat	France I
Volvic	France I
Bris-sous-Forge	France III
Escalles	Belgium and surrounding regions
Lille	Belgium and surrounding regions
Magnant	France III
Le Raux	Alps
Eyne	France IV
Eyne	France IV
Cerelles	France II
Nantes	France II
Romiguières	France IV
Aichstrut	Germany II		3	4
Jülich	Belgium and surrounding regions		1	1
Eichenbarleben	Germany I
Mühlberg	Germany I
Irevik	Gotland		4	5
Stenkyrkehuk	Gotland
Visby	Gotland
Leiden	Belgium and surrounding regions		1	1
Budapest	Hungary and surrounding regions		2	2
Pilisszentlászló	Hungary and surrounding regions
Szentendre	Hungary and surrounding regions
Dublin	Ireland		1	3
Villaggio Primavera	Alps			1		5
Ortolano	Italy II (B. lapidarius lapidarius)				3	1
Pizzoli	Italy II (B. lapidarius lapidarius)			7	1	5
Piazzatorre	Italy I			1		1
S. Margherita Staffora	Italy I
Klimy	Poland I
Stare Barezowo	Poland I
Pijanów	Poland II
Bucze	Czech Republic and surrounding
Praid	Romania
Charlottenberg	Scandinavia I
Krokom	Scandinavia I
Glumslöv	Scandinavia II					7
S-Hässleholm	Scandinavia II					1
Uppsala	Scandinavia II
Belgrade	Serbia		3	4
Nitra	Hungary and surrounding regions		2	2
Buñol	Spain I		1	1	5	8
Camprodon	Spain II
Pendilla	Spain III					9
Kiev	Ukraine I				1	1
Lysa Gora	Ukraine I
Lastiosti	Ukraine II
Mykulychyn	Ukraine II
Ulyanvskaya	Russia
Mühl	Alps	2
Kupljenik	Alps
Feldis Veulden	Alps
Schötz	Alps
Beklemeto	Bulgaria	3	2	2	2	3
Praha	Czech Republic and surrounding				1	1
Hühndorf	Czech Republic and surrounding		1	1
Gárdony	Hungary and surrounding regions		2	2	2	4
Szentlőrinc	Hungary and surrounding regions
Studenčice	Alps		1	1	1	1
Bath	England	4		3
Godalming	England
Perdley Down	England
Ortolano	Italy II (B. lapidarius decipiens)	5	5	6	4	6
Pizzoli (decipiens)	Italy II (B. lapidarius decipiens)
Salcito	Italy II (B. lapidarius decipiens)
Cellara	Italy III
Floresta	Italy III
Montalbano Elicona	Italy III
Piano Provenzana	Italy III
Santa Domenica Vittoria	Italy III
Villadoro	Italy III
