# Supplementary material for: Scent of a break-up: phylogeography and reproductive trait divergences in the red-tailed bumblebee (Bombus lapidarius)
Source: BMC Evol Biol. 2013 Dec 2;13:263. doi: 10.1186/1471-2148-13-263 (PMC4219352; doi:10.1186/1471-2148-13-263)
Supplement: Additional file 3 — MMS data matrix (relative amounts of each compound) of B. lapidarius. [file 1471-2148-13-263-S3.xls]

## Sheet: MMS Matrix (Relative areas)
Compounds	Molecular Weight	Chemical formula	L001NW	L002NW	L003NW	L004NW	L005SW	L006GOT	L007GOT	L008GOT	L009GOT	L010GOT	L011ALA	L012ALA	L013ALA	L014ALA	L015ALA	L016NW	L017NW	L018NW	L019SW	L020BE	L021BE	L022BE	L023FR	L024BE	L025DE	L026DE	L027DE	L028DE	L029DE	L030PL	L031PL	L032PL	L033PL	L034PL	L035PL	L036PL	L037PL	L038PL	L039PL	L040AT	L041AT	L042AT	L043CH	L044CH	L045CZ	L046CZ	L047CZ
Hexadecenal	238	C16H30O	0	0	0	0	0	0	0	0	0	0	0	0	0	0	0	0	0	0	0	0	0	0	0	0	0	0	0	0	0	0	0	0	0	0	0	0	0	0	0	0	0	0	0	0	0	0	0
Hexadecanal	240	C16H32O	0	0	0	0	0	0	0	0	0	0	0	0	0	0	0	0	0	0	0	0	0	0	0	0	0	0	0	0	0	0	0	0	0	0	0	0	0	0	0	0	0	0	0	0	0	0	0
Hexadec-9-en-1-ol	240	C16H32O	17.3114	15.6202	36.1988	29.891	33.8723	12.9768	6.38129	17.1988	19.2986	34.1505	21.8603	12.7873	10.8081	3.073	11.3037	30.7358	38.4023	26.7255	14.874	42.9347	47.6475	43.4875	17.7473	33.5386	26.9737	22.0742	11.4065	38.6445	18.2743	25.1313	18.5294	18.5426	2.20544	25.7056	36.0567	15.5535	12.4489	24.5741	34.6733	37.1324	27.8924	32.7407	23.1969	15.9556	42.3053	22.452	20.3619
Hexadecan-1-ol	242	C16H34O	2.60825	1.80699	4.72487	3.41647	6.38672	2.26985	1.25123	1.76723	1.09632	14.4688	5.44458	4.23184	3.72719	1.55704	3.86884	2.76863	2.35262	1.94991	7.61811	4.91493	5.03216	4.982	11.6116	1.74403	2.97849	2.14468	0.936551	0.965596	1.09188	1.98272	1.41055	1.64406	2.45035	1.08678	1.58119	0.694259	0.920511	0.818611	2.10367	6.19999	1.19707	1.53316	15.7408	24.5976	7.55494	5.15531	4.65214
Methyl hexadec-9-enoate	282	C18H34O2	0.0499567	0.0520163	0.0602007	0.0788235	0.0541754	0.0516252	0.0404562	0.0390928	0.0288779	0.0146154	0.0299724	0.0193516	0.0216546	0.0172936	0.0405332	0.0954602	0.0775187	0.0368622	0.00480524	0.0678334	0.053372	0.0543513	0.00754261	0.0309259	0.0630091	0.0348004	0.0129486	0.00562234	0.0087263	0.0566024	0.0590688	0.216419	0.0748774	0.0497055	0.110855	0.0994147	0.0403393	0.0485752	0.0161458	0.0402279	0.17554	0.0426493	0.0111442	0.0092178	0.0751784	0.180085	0.032639
Hexadec-9-enoic acid	254	C16H30O2	7.92713	4.65726	29.7336	30.9859	11.1609	11.5622	17.7519	8.12724	3.23573	15.5004	23.7964	8.6174	10.5228	2.82547	15.5261	12.3196	14.8683	6.27075	9.18992	12.0901	12.5823	12.3392	18.7996	28.7578	4.99312	3.65517	8.63252	1.13513	1.37321	12.0613	14.0144	13.2489	11.9271	2.21033	11.0019	2.15505	8.57641	4.08424	10.669	0.0142654	5.93056	4.80226	12.8098	12.4807	11.8554	11.5527	21.3098
Hexadec-7-enoic acid	254	C16H30O2	0	0	0	0	0	0	0	0	0	0	0	0	0	0	0	0	0	0	0	0	0	0	0	0	0	0	0	0	0	0	0	0	0	0	0	0	0	0	0	0	0	0	0	0	0	0	0
Hexadecanoic acid	256	C16H32O2	0.393991	0.236293	0.00997522	0.0170863	0.802799	0.45157	0.901573	0.455673	0.645074	0.00679318	0.918027	0.788833	0.287065	0.129848	0.549137	2.87635	2.93016	3.38293	0.663704	0.0140802	0.0133754	0.0193793	0.18735	0.0461975	0.376914	0.335431	0.1653	0.0655282	0.212993	0.559319	0.574475	0.709565	1.19062	0.400493	0.454956	1.1027	0.363121	0.302397	0.0143663	0.0102245	0.267992	0.0165919	3.01477	2.19683	0.077035	1.10865	0.0100019
Hexadecenol acetate I	282	C18H34O2	0.008658	0.0265011	0.496831	0.756173	0.0434849	1.65684	2.34574	0.936443	0.20373	1.42046	0.111155	0.0385146	0.0213287	0.00134711	0.112014	0.0135543	0.0578881	0.0636739	0.174381	0.505604	0.404685	0.524673	2.08095	0.00777031	0.206983	0.275795	0.233569	10.6012	16.6737	0.251646	0.447363	4.70036	0.255009	0.766044	1.14994	17.6113	0.270788	11.33	0.53143	15.078	11.1867	14.0593	0.0116448	0.0579181	0.382788	5.02326	0.743269
Hexadecenol acetate II	282	C18H34O2	6.57928	1.82164	3.39467	1.85042	1.85848	2.66334	1.18767	1.65828	1.51354	4.32559	4.72821	1.13171	0.059706	0.00761919	0.0646388	6.18909	3.70062	5.29288	1.28279	1.56333	0.44005	1.57951	8.93877	7.0253	0.854675	0.595943	0.774325	4.49351	5.69832	0.0246924	0.0859173	1.37179	0.353703	6.79308	0.621892	0.21166	0.477757	0.747818	1.25262	6.94034	2.1765	5.16027	0.346525	4.82032	0.397015	2.27409	3.06898
Hexadecyl acetate	284	C18H36O2	0.420788	0.309529	0.279599	0.454216	0.125498	0.172603	0.21398	0.106341	0.0879229	0.419525	0.432517	0.370865	0.00631502	0.00416934	0.0401803	0.438366	0.173565	0.29968	0.15318	0.0554328	0.0238289	0.0617816	0.505291	0.330417	0.0810423	0.0559257	0.0661009	0.0980394	0.295879	0.01373	0.0177615	0.0515144	0.139857	0.118079	0.025453	0.053068	0.0168771	0.026122	0.0681518	0.205198	0.0583302	0.095115	0.165085	1.57826	0.0461934	0.284626	0.631368
Henicosane	296	C21H44	0.0440745	0.0590288	0.0342709	0.0479731	0.0109296	0.0273952	0.0510054	0.0239151	0.0498285	0.0447097	0.0106689	0.00585107	0.00699585	0.014971	0.0123845	0.0234092	0.0156342	0.00770244	0.0736873	0.0863169	0.0413876	0.102775	0.0221718	0.0513256	0.0501388	0.0454224	0.0567838	0.0691336	0.114998	0.0787691	0.0650356	0.0622223	0.0333376	0.0439312	0.0793822	0.269465	0.0508783	0.172139	0.0314969	0.0120437	0.0378499	0.0366272	0.0694303	0.0107578	0.00654407	0.0205071	0.0122814
Unknown1	?	-	0.088726	0.128947	0.0959293	0.247526	0.0514551	0.0807816	0.211144	0.0949145	0.14184	0.225004	0.0231234	0.11192	0.0422256	0.136671	0.179265	0.0989719	0.0901647	0.113187	0.154283	0.00801822	0.00861829	0.00820404	0.0506354	0.0109524	0.0051181	0.000938656	0.184807	0.0844674	0.30086	0.0021769	0.00184629	0.0029924	0.369742	1.26343	0.0387181	0.00958511	0.039492	0.0357179	0.248695	0.0576832	0.115873	0.0700736	0.0841592	0.0215559	0.000554815	0.0502868	0.0832533
Octadecenoic acid	282	C18H34O2	2.4117	7.08394	1.91998	2.62199	2.12689	2.33145	7.55631	5.42624	10.3119	1.49909	0.65647	9.33824	14.0419	2.10821	14.8733	3.131	1.80392	1.42827	3.71035	2.28031	2.93898	2.37075	4.00392	0.787111	1.97517	2.97643	2.71021	0.648911	1.41575	2.20763	1.54192	2.82848	2.97117	2.59763	1.86794	5.24745	0.648662	2.08333	1.33116	2.31063	0.884779	0.551172	5.7673	3.79126	1.26402	2.33281	2.60946
Ethyl octadecadienoate	308	C20H36O2	0.144557	0.477605	0.148776	0.221363	0.106046	0.302091	0.8505	0.710175	1.13228	0.144756	1.67502	1.13903	1.40348	0.115823	1.25213	0.399592	0.228017	0.705577	0.565534	0.160343	0.192076	0.161736	0.530537	1.92957	0.217946	0.444036	0.414766	0.639007	5.33925	0.299042	0.217463	0.405848	0.687005	1.3844	0.102055	0.940619	0.0532291	0.339435	0.221067	0.202437	0.784734	0.662355	1.35613	2.57953	0.121059	0.251099	0.309128
Ethyl octadecenoate	310	C20H38O2	0.071567	0.0778877	0.026095	0.0300474	0.0260813	0.0483179	0.0882643	0.00709883	0.0331655	0.0463397	0.0113088	0.0357151	0.0339603	0.00797738	0.00845108	0.0155236	0.0246964	0.0373741	0.0573371	0.0294978	0.0134613	0.0268645	0.0703667	0.0136117	0.0456799	0.0421534	0.100932	0.051038	0.111421	0.0301388	0.0384719	0.0462365	0.112432	0.0946968	0.0289473	0.0785737	0.0264927	0.0387373	0.0323118	0.0235406	0.0211195	0.0207711	0.00546216	0.00458849	0.00701921	0.153844	0.0514963
Tricosadiene	320	C23H44	0.0429625	0.0695889	0.0066752	0.0326504	0.0168072	0.0336273	0.117799	0.0274085	0.012752	0.0583735	0.00561663	0.0398476	0.00765517	0.00514174	0.00447229	0.0124428	0.00303434	0.0495329	0.0938101	0.0157541	0.0537525	0.0148601	0.0556044	0.000538402	0.0276231	0.0417075	0.0766155	0.0647726	0.0865455	0.0418404	0.0490435	0.18556	0.333658	0.165912	0.0171383	0.0192005	0.0740767	0.0203453	0.249472	0.0486526	0.107511	0.0338804	0.0165702	0.00415968	0.00283455	0.084482	0.02369
Tricos-9-ene	322	C23H46	0.126228	0.23371	0.0294199	0.0981334	0.0312369	0.128352	0.16366	0.1937	0.235374	0.131446	0.0143227	0.0988637	0.0647915	0.0754796	0.123118	0.0566535	0.0820509	0.151511	0.138892	0.0735522	0.0826014	0.0752077	0.0677702	0.124248	0.127452	0.139028	0.269901	0.206327	0.418975	0.18832	0.181722	0.104409	0.328135	1.12669	0.153202	0.108159	0.110793	0.220514	0.206465	0.0601155	0.197602	0.185777	0.0914729	0.0272426	0.0114612	1.2316	0.0670579
Tricos-7-ene	322	C23H46	0.514453	0.527529	0.237311	0.442304	0.247543	0.567332	0.862615	0.822853	1.01067	0.291183	0.0649691	0.472534	0.391952	0.417409	0.507568	0.31096	0.429748	0.580373	0.627356	0.664979	0.446706	0.677527	0.410178	0.519807	0.464259	0.558637	1.05449	0.720546	1.527	1.05076	1.05473	0.73236	1.25011	1.92588	0.958492	0.719307	0.456695	0.963879	0.753562	0.320942	1.14403	0.864201	0.312363	0.25508	0.386929	0.227546	0.335058
Tricosane	324	C23H48	1.89891	1.77448	0.809719	0.800339	1.16704	3.43114	4.01977	1.52366	2.51844	1.80049	0.850871	1.48318	1.02693	0.997045	1.25102	1.39856	1.52622	5.28353	3.57089	1.62115	1.19677	1.64752	1.66686	1.37413	1.72545	2.2118	5.40131	2.83819	7.66938	2.54439	2.15389	1.53297	3.41657	3.03882	2.5302	0.837493	1.53691	1.94866	3.23026	2.38517	2.98059	1.9207	0.889723	1.51513	2.84281	1.66006	2.45492
Tetracos-9-ene	336	C24H48	0.0897536	0.168009	0.00747258	0.0264005	0.0104746	0.016498	0.0810759	0.0478963	0.0577391	0.010934	0.00306282	0.0463073	0.0412328	0.0879608	0.0287448	0.041101	0.0412069	0.0692807	0.0775041	0.0293681	0.00791981	0.0317521	0.0389461	0.0300746	0.0555855	0.0511177	0.158694	0.0876487	0.0690062	0.0763812	0.0846882	0.060606	0.0664246	0.0586589	0.0568551	0.0308915	0.124725	0.0273391	0.0231157	0.0269433	0.0288955	0.026429	0.110484	0.0922519	0.0061928	0.0493153	0.0140601
Tetracos-7-ene	336	C24H48	0.0793726	0.0651094	0.036253	0.0876726	0.068426	0.0805138	0.121579	0.123736	0.100563	0.0470746	0.0148101	0.0701041	0.0622142	0.0489606	0.0744767	0.0491317	0.0437615	0.0530047	0.0823707	0.100521	0.0723313	0.102544	0.0530631	0.0652279	0.0603077	0.13286	0.143525	0.0942869	0.185028	0.106721	0.121237	0.094124	0.21742	0.235566	0.0825182	0.101788	0.0299177	0.0618317	0.0933186	0.0610008	0.117347	0.0967916	0.0662145	0.062714	0.0222934	0.0133917	0.0868147
Tetracosane	338	C24H50	0.115674	0.137177	0.0389707	0.0600928	0.0967156	0.0091783	0.0363993	0.0143784	0.0205175	0.007409	0.0087389	0.116597	0.0818309	0.0636405	0.104843	0.0676498	0.060437	0.275804	0.17658	0.0669688	0.054101	0.0681053	0.0135931	0.0575239	0.0735544	0.129926	0.0153263	0.0176869	0.0392398	0.0884222	0.0813687	0.0674278	0.0450511	0.0333291	0.0796086	0.0340643	0.0962165	0.0735462	0.0123233	0.00461751	0.0064701	0.0155744	0.0225648	0.0183342	0.169653	0.118709	0.00747731
Unknown2	?	-	0.0360961	0.04459	0.0404402	0.0680318	0.0117265	0.225133	0.281942	0.113626	0.1391	0.106842	0.0355697	0.0341315	0.0360904	0.0437301	0.00824752	0.0146458	0.00818022	0.0075507	0.0140801	0.000415017	0.00162076	0.00196222	0.0846345	0.000222254	0.0131932	0.0113822	0.256372	0.130466	0.401001	0.0106866	0.0132711	0.0119819	0.269622	0.183152	0.0081567	0.00923076	0.00294102	0.00621925	0.117507	0.132951	0.081616	0.0575239	0.0863915	0.161424	0.00138517	0.119289	0.171153
Pentacos-9-ene	350	C25H50	0.558483	0.890501	0.247357	0.645907	0.525443	0.773898	1.1032	1.07369	1.10966	0.514169	0.173412	0.68794	0.561763	0.430531	0.772009	0.331998	0.260966	0.602434	0.541311	0.300805	0.252144	0.308536	0.318443	0.50057	0.724618	0.623418	0.878634	0.859616	1.32837	0.508586	0.77271	0.765779	1.31939	3.34252	0.507752	0.838922	0.648777	0.536805	0.797513	0.403895	0.662104	0.60444	0.497101	0.567114	0.0312214	0.276905	0.610755
Pentacos-7-ene	350	C25H50	2.78344	2.33244	1.57706	3.40957	3.37005	3.09192	4.42018	4.9058	3.8084	1.75329	0.643972	2.76553	2.69099	1.86464	2.6143	2.09479	1.53059	2.16531	3.02425	1.94466	1.18387	1.9752	2.00709	2.40846	2.26024	2.43765	4.88189	3.49453	5.85841	3.09336	4.28621	4.10206	7.96457	7.07506	2.52721	4.24267	3.28964	2.22579	3.14019	2.32825	3.96202	3.46523	1.74588	2.41836	2.52021	2.96528	3.60054
Pentacosane	352	C25H52	3.80937	5.44228	1.19258	1.81747	3.26206	7.28477	9.95524	4.26254	5.53121	2.80293	1.79878	4.59953	3.51656	2.27374	4.0691	2.12766	1.56288	10.036	4.93931	2.16649	1.54296	2.20344	2.44483	2.06052	2.21968	3.94638	7.24839	3.32901	13.097	1.96759	2.12804	2.05768	9.22531	6.9126	1.8743	0.904465	3.44699	2.61681	2.75403	3.35632	1.68032	1.28843	2.31325	6.2597	4.33776	3.09032	3.87861
Hexacos-9-ene	364	C26H52	0.00673383	0.00532504	0.00275809	0.0062282	0.0515857	0.023449	0.0247243	0.00159015	0.00163595	0.000823561	0.00232801	0.0320522	0.0324834	0.0146448	0.0167762	0.0189676	0.0162273	0.048269	0.0016683	0.00086119	0.0134682	0.00312341	0.000583183	0.00667003	0.0161554	0.0173042	0.000923044	0.00141105	0.00145615	0.022655	0.0795761	0.0976546	0.00254883	0.00259286	0.0500316	0.0190567	0.0512997	0.0286937	0.00193043	0.000867389	0.00363753	0.00213455	0.0156891	0.0137186	0.0100902	0.138818	0.0023113
Hexacos-7-ene	364	C26H52	0.0791398	0.114263	0.0361901	0.0808829	0.0991751	0.0295101	0.134474	0.0355434	0.0418016	0.0111497	0.265554	0.111829	0.103903	0.0953487	0.0914096	0.073897	0.0388792	0.12022	0.0307212	0.0928751	0.0687784	0.0945825	0.0176649	0.0153042	0.125272	0.293553	0.284662	0.155944	0.468054	0.0150592	0.0309354	0.0329954	0.325676	0.324161	0.022909	0.016773	0.0278956	0.0109955	0.08526	0.0128938	0.0620596	0.0524269	0.0344008	0.0298314	0.0185535	0.00784075	0.0235711
Hexacosane	366	C26H54	0.0979877	0.153732	0.0250981	0.0485999	0.0843741	0.156435	0.266935	0.12231	0.199532	0.0445002	0.0478614	0.133618	0.146406	0.062856	0.122987	0.0488542	0.0389015	0.235556	0.120076	0.0409112	0.0330828	0.0417644	0.0575738	0.0489062	0.0433059	0.075097	0.105306	0.0675394	0.288345	0.0366578	0.0533077	0.0516016	0.248875	0.187165	0.0419428	0.0281929	0.0982253	0.0688801	0.0588764	0.0537096	0.0329626	0.0280167	0.0819371	0.181553	0.0920073	0.0928274	0.0624846
Heptacos-9-ene	378	C27H54	0.00654125	0.0161298	0.00389196	0.00246039	0.00151589	0.201272	0.384592	0.276645	0.35548	0.0359707	0.0319007	0.0240846	0.00529453	0.0148967	0.00699253	0.00230334	0.00202986	0.0689465	0.122387	0.0619867	0.0562337	0.0687296	0.0350344	0.114268	0.139616	0.110755	0.0562985	0.0949006	0.12136	0.0736907	0.141221	0.177189	0.0856741	0.17307	0.0918427	0.180336	0.146823	0.112857	0.0641438	0.0297518	0.0401273	0.0223397	0.147031	0.0748682	0.00473999	0.0693871	0.064274
Heptacos-7-ene	378	C27H54	0.958081	1.33423	0.503776	0.837795	1.30335	1.11085	1.89296	1.94486	1.64911	0.400809	0.217848	0.965525	1.49836	0.665573	1.00732	0.75343	0.396025	0.882362	1.42864	0.470813	0.267226	0.479019	0.662254	0.765925	0.643431	0.604862	0.956292	0.964143	1.56803	0.588172	0.909007	1.35592	2.05944	1.37214	0.544283	0.959507	1.30861	0.548387	0.677018	0.611339	0.747083	0.58964	0.602599	1.00573	0.122581	0.625758	1.21906
Heptacosane	380	C27H56	1.38453	2.5792	0.345828	0.702051	1.11626	1.97442	3.57004	1.7455	3.27548	0.437498	0.378871	1.94753	2.18532	0.685734	1.48048	0.629709	0.489127	3.51401	1.60184	0.60717	0.503941	0.622348	0.711556	0.78532	0.443829	0.808544	0.956915	0.624775	3.47589	0.343575	0.499557	0.675721	3.26425	3.37337	0.419943	0.282799	1.21321	1.00939	0.70441	0.717774	0.287316	0.183303	0.809722	2.22379	0.774295	0.825139	0.627256
Unknown3	382	-	0.0147715	0.0196757	0.00513265	0.0169721	0.0247242	0.0178988	0.0448175	0.0255409	0.0183433	0.0167702	0.0391899	0.0308706	0.034071	0.00418173	0.00743478	0.00918128	0.0103721	0.0449354	0.04105	0.00282114	0.00735586	0.0030984	0.0328056	0.0027564	0.0114126	0.00870411	0.0576621	0.0377661	0.0843655	0.0198923	0.0504952	0.0564828	0.11814	0.0808817	0.0199815	0.0200517	0.0369411	0.016566	0.0201997	0.0234003	0.0219331	0.0202543	0.0142426	0.0188236	0.327432	0.16	0.015312
Octacos-9-ene	392	C28H56	0.0438235	0.0262456	0.0250666	0.0235121	0.0431646	0.0566383	0.049919	0.0648178	0.029867	0.0267541	0.0142984	0.0177281	0.046223	0.0177581	0.016022	0.0270855	0.0246476	0.026656	0.0629713	0.00962814	0.0260858	0.00999801	0.0836507	0.0230001	0.0690476	0.0492475	0.0666513	0.070215	0.138431	0.0611278	0.0808276	0.104051	0.145194	0.0423366	0.0662232	0.0118335	0.0704918	0.0294152	0.014121	0.0500672	0.15522	0.0621091	0.0379537	0.028875	0.351452	0.064612	0.0384203
Octacos-7-ene	392	C28H56	0.0673027	0.497364	0.0238633	0.0326078	0.0701734	0.172882	0.342851	0.156364	0.191798	0.0217573	0.0879232	0.198634	0.312393	0.0634196	0.111841	0.173535	0.0695868	0.162759	0.0725216	0.109663	0.0640117	0.11184	0.0539196	0.0916031	0.155351	0.27124	0.204852	0.147673	0.402866	0.0499946	0.146946	0.090344	0.167708	0.223587	0.106061	0.0458839	0.266734	0.146244	0.0504821	0.0316179	0.0300546	0.0546602	0.0964894	0.0796951	0.0290551	0.0397778	0.0495917
Octacosane	394	C28H58	0.0593701	0.0987111	0.0115809	0.0212085	0.035399	0.0780081	0.143562	0.0692429	0.128005	0.00963751	0.0260878	0.0832122	0.106616	0.0280117	0.0601475	0.0226213	0.0177737	0.119858	0.0510356	0.0200651	0.0215949	0.0202877	0.0236213	0.0258159	0.020385	0.0366915	0.0507414	0.0307423	0.139335	0.0160796	0.0260047	0.0351426	0.114035	0.0787804	0.0230596	0.0145082	0.0587992	0.0335771	0.021444	0.0224118	0.0206731	0.0169964	0.0402031	0.0784508	0.0242083	0.0291363	0.0157501
Squalene	410	C30H50	0.0132806	0.0221313	0.000751375	0.00630673	0.00107988	0.00916177	0.0248926	0.0300152	0.0169787	0.0046891	0.194443	0.00867264	0.00125563	0.00779777	0.00143658	0.00476541	0.00484703	0.0173171	0.00427286	0.00475018	0.00878482	0.00233625	0.0401827	0.00362925	0.00199294	0.0078025	0.0614987	0.0518804	0.0633699	0.0109579	0.0423561	0.0497943	0.0667082	0.0492492	0.0130253	0.00449432	0.0371937	0.0230879	0.0106091	0.0100735	0.013625	0.00758122	0.00681324	0.0018708	0.000833778	0.0203241	0.00248131
Nonacos-9-ene	406	C29H58	0.121554	0.262967	0.0386005	0.0458399	0.0600544	0.137022	0.258955	0.167231	0.201736	0.0230912	0.0159537	0.0811315	0.0978681	0.0453961	0.0860455	0.0932735	0.0262425	0.108316	0.191824	0.025741	0.0203808	0.0245303	0.0311639	0.0416732	0.0623577	0.0467311	0.046184	0.0645644	0.0879953	0.026256	0.0485321	0.061717	0.0916578	0.119471	0.0312743	0.0419344	0.070702	0.0345047	0.0392853	0.0222748	0.027613	0.0239458	0.054043	0.0339692	0.00157232	0.0759852	0.0202749
Nonacos-7-ene	406	C29H58	0.534563	0.703358	0.241519	0.282764	0.662522	0.572733	1.0875	0.887498	0.804746	0.112877	0.155577	0.557235	0.819186	0.284691	0.464522	0.359238	0.165285	0.474898	0.656688	0.246932	0.165862	0.250711	0.257218	0.296903	0.336694	0.314108	0.458503	0.332555	0.568757	0.276905	0.387749	0.666045	1.05358	0.408368	0.319235	0.413798	0.840046	0.201318	0.207753	0.268644	0.277951	0.239881	0.251335	0.442589	0.287878	0.339808	0.447611
Nonacosane	408	C29H60	0.768409	1.09655	0.164972	0.267743	0.462065	1.04373	2.05166	0.863894	1.68333	0.0937096	0.231106	1.07961	1.24484	0.261426	0.738443	0.319784	0.218602	1.57849	0.63242	0.3305	0.320924	0.332869	0.239844	0.297533	0.22195	0.454447	0.421037	0.229105	1.32904	0.189667	0.289279	0.397988	1.44212	1.06034	0.285869	0.130252	0.735537	0.355253	0.189229	0.291429	0.147516	0.112199	0.371196	0.905907	0.425424	0.663839	0.176793
Nonacosanal	422	C29H58O	0.176028	0.109019	0.107493	0.0657635	0.199181	0.299913	0.238689	0.259573	0.218002	0.0668654	0.829363	0.0803135	0.207188	0.160434	0.065494	0.0721293	0.0476973	0.0717768	0.184307	0.0481882	0.0394731	0.0489516	0.204308	0.0654317	0.297694	0.235478	0.311922	0.173824	0.824546	0.408914	0.483832	0.734635	0.704511	0.498605	0.521941	0.033807	0.338226	0.204426	0.0625267	0.0956218	0.00743836	0.0066181	0.190626	0.139937	0.279488	0.197501	0.135648
Triacontane	422	C30H62	0.100088	0.402726	0.0477029	0.0413923	0.017705	0.116147	0.203889	0.121744	0.231234	0.00755919	0.142877	0.281255	0.240419	0.0922303	0.141945	0.0678853	0.0130153	0.0713753	0.0391034	0.0560321	0.0478527	0.0574354	0.021059	0.0808146	0.127659	0.26962	0.00815717	0.0039864	0.01617	0.00826064	0.0162688	0.0211929	0.077145	0.258137	0.0199905	0.0142862	0.151901	0.114363	0.0375298	0.0283743	0.0140758	0.0258641	0.0981203	0.0671551	0.00718209	0.0144073	0.0146177
Hentriacont-9-ene	434	C31H62	0.109234	0.178306	0.0378761	0.0393405	0.0762224	0.129693	0.240559	0.168582	0.184772	0.0195308	0.066434	0.106272	0.121086	0.0486715	0.113109	0.0628492	0.0224504	0.0859408	0.0930884	0.0311075	0.0261096	0.0295034	0.0453216	0.0403896	0.0928426	0.070871	0.072074	0.0615097	0.150089	0.0415003	0.0681973	0.109758	0.119665	0.124518	0.0606392	0.0646859	0.132975	0.0338221	0.0380826	0.0295997	0.0128614	0.0151726	0.0800552	0.0765276	0.00567139	0.0568975	0.0539872
Hentriacont-7-ene	434	C31H62	0.214693	0.186905	0.0696901	0.0647412	0.214256	0.225352	0.474198	0.258628	0.240672	0.0219055	0.131069	0.223612	0.269701	0.0796768	0.143104	0.10427	0.0446102	0.179295	0.166495	0.109128	0.0978937	0.109876	0.0659811	0.0540525	0.131849	0.147797	0.182897	0.0751331	0.164113	0.105148	0.122942	0.229608	0.339178	0.109916	0.164609	0.0967603	0.374134	0.0497343	0.0518019	0.100611	1.16775	0.428204	0.0889419	0.125962	0.279488	0.12402	0.109655
Hentriacontane	436	C31H64	0.276819	0.274907	0.0572055	0.0644958	0.119028	0.348066	0.806609	0.264822	0.490216	0.0163097	0.116398	0.329231	0.367586	0.0667053	0.230364	0.106706	0.055851	0.374405	0.142957	0.110816	0.131953	0.109071	0.0497327	0.0624406	0.0957431	0.197904	0.151742	0.0637252	0.333227	0.277277	0.333655	0.365144	0.347484	0.210092	0.227744	0.0445989	0.348948	0.0780374	0.0368772	0.0797973	0.126318	0.0466978	0.114994	0.207266	0.0761798	0.195773	0.041607
Tetradecyl hexadecenoate	450	C30H58O2	0.0384598	0.0416396	0.0213119	0.0083884	0.0125598	0.0555541	0.104799	0.0780711	0.106466	0.0104814	0.0736093	0.0812444	0.0936402	0.0890054	0.0979408	0.0336869	0.0243949	0.056612	0.0794196	0.0187678	0.0151779	0.0194512	0.0235069	0.0372534	0.0741889	0.0323749	0.0986891	0.0654325	0.155983	0.034058	0.054652	0.0537538	0.0363306	0.191554	0.0459042	0.00782218	0.0651407	0.0274882	0.0407058	0.0138402	0.00951929	0.00577145	0.0672153	0.0367505	0.00708374	0.0533903	0.0282325
Tetradecyl hexadecenoate	450	C30H58O2	0.54556	0.482049	0.435726	0.305881	0.298209	0.758027	0.315424	0.487811	0.311373	0.136778	0.356899	0.393802	0.507579	0.510038	0.465184	0.265752	0.216207	0.232147	0.623394	0.331163	0.255352	0.332433	0.357854	0.302595	0.775833	0.61318	0.752902	0.559359	1.14246	1.01959	0.797677	0.982023	1.12554	0.834526	0.851188	0.133272	1.0238	0.565202	0.3048	0.206525	0.0226285	0.0142496	0.623366	0.33323	0.35771	1.23271	0.680259
Tetradecyl hexadecanoate	452	C30H60O2	0.0895989	0.106981	0.0596121	0.0497743	0.0555613	0.123219	0.0610174	0.0793006	0.0656143	0.0310397	0.0969567	0.0999695	0.124573	0.0964285	0.117864	0.0495485	0.0370393	0.0259847	0.112731	0.050632	0.0344141	0.0548751	0.063945	0.0455826	0.124161	0.0981148	0.105728	0.0950882	0.256434	0.117251	0.100299	0.146618	0.222474	0.179265	0.156155	0.0158512	0.109811	0.0599031	0.0453887	0.032357	0.00616895	0.00234793	0.283559	0.131238	0.0672535	0.21587	0.12073
Unknown4	?	-	0.563755	2.96507	0.160558	0.255062	0.638357	1.67313	2.65516	2.89381	2.45879	0.0798419	0.0148147	3.6358	5.41583	2.28428	4.76412	1.19713	0.658937	0.477279	0.337079	0.594842	0.545488	0.59676	0.145579	0.459541	1.25853	1.09377	0.396445	0.255083	0.697338	1.48546	2.00316	2.06398	0.578507	0.506243	1.98179	0.24631	0.779641	1.06053	0.152755	0.0657015	0.301212	0.28833	0.326749	0.178551	0.0968064	5.07987	0.0587054
Unknown5	?	-	0	0	0	0	0	0	0	0	0	0	0	0	0	0	0	0	0	0	0	0	0	0	0	0	0	0	0	0	0	0	0	0	0	0	0	0	0	0	0	0	0	0	0	0	0	0	0
Hexadecenyl hexadecenoate	476	C32H60O2	35.0675	21.6102	12.8314	14.9439	21.5024	30.9832	16.3634	25.0016	16.7746	15.4759	22.7682	22.249	21.774	43.8737	20.3449	23.1808	22.4831	18.6359	30.3184	19.9467	18.7901	19.2035	19.3843	11.379	38.0821	40.9156	40.619	22.5698	3.85531	36.1498	38.7438	29.8323	27.0563	12.9513	26.278	43.1212	51.4006	37.9168	29.2244	16.4206	28.9351	25.5774	16.5956	8.45658	17.3168	21.9236	23.2257
Hexadecyl hexadecenoate	478	C32H62O2	5.03709	8.52956	2.78381	2.68622	5.12373	6.04562	5.79892	7.20553	6.34487	2.21414	9.06632	9.83722	8.858	17.2112	7.51519	4.64219	3.36142	3.98075	6.3055	3.05622	2.26119	2.74608	3.93132	2.65725	7.51526	7.77991	4.79402	2.09418	0.0510795	4.59726	4.77257	6.39372	10.3229	5.05377	3.93715	2.13465	4.59439	2.78916	3.38874	2.07826	4.30336	2.4575	7.046	4.66747	3.44399	5.99002	6.15763
Hexadecenyl octadecenoate	504	C34H64O2	1.96653	4.43482	0.185666	0.320609	0.734176	1.06506	0.588638	1.99085	3.89386	0.276029	0.0989418	2.17597	1.45274	5.03641	1.19542	0.549353	0.357839	0.834136	1.46252	0.610878	0.608167	0.580857	0.499676	0.238041	0.791381	0.857682	0.867195	0.694142	0.702377	0.501318	0.563251	0.427265	0.744286	2.02486	0.527253	0.00580327	0.606268	0.320451	0.678533	0.443366	0.559805	0.533344	1.18743	0.314799	0.367488	0.358227	0.491696
Hexadecenyl octadecatrienoate	500	C34H60O2	3.54377	9.70476	0.426068	0.671843	1.55986	2.35577	1.87625	5.13786	7.7584	0.612846	1.21732	6.20347	4.46865	11.8918	3.20504	1.52015	0.884399	1.98317	3.30845	1.31565	1.28251	1.22069	1.2433	0.643447	1.76801	1.62384	1.8313	1.07085	1.32235	1.14741	1.22338	1.24144	1.93313	2.94925	1.2766	0.0386544	1.36046	0.85789	1.22192	0.90316	0.968009	0.83299	2.0026	0.659195	0.798919	0.728269	0.990446
[truncated: 179 more columns]
