# Supplementary material for: Scent of a break-up: phylogeography and reproductive trait divergences in the red-tailed bumblebee (Bombus lapidarius)
Source: BMC Evol Biol. 2013 Dec 2;13:263. doi: 10.1186/1471-2148-13-263 (PMC4219352; doi:10.1186/1471-2148-13-263)
Supplement: Additional file 4 — List of the identified compounds in European B. lapidarius. Molecular weight [MW (m/z)], median [Med (%)], first and fourth quartiles [Q1 (%) and Q2 (%)], minimum and maximum [Min (%) and Max (%)] of the 55 identified compounds. Unknown x are undetermined compounds. [file 1471-2148-13-263-S4.xls]

## Sheet: Feuil1
		B. lapidarius decipiens (Spain)					B. lapidarius decipiens (South Italy)					B. lapidarius lapidarius
		Relative Areas					Relative Areas					Relative Areas
Compounds	Molecular Weight	Minimum	Qartile 1	Median	Qartile 3	Maximum	Minimum	Qartile 1	Median	Qartile 3	Maximum	Minimum	Qartile 1	Median	Qartile 3	Maximum
Hexadecenal	238	0	0	0	0	0	0	0	0	0	0	0	0	0	0	1.46
Hexadecanal	240	0	0	0	0	0	0	0	0	0	0	0	0	0	0	0.53
Hexadec-9-en-1-ol	240	5.74	15.24	16.04	17.14	25.07	5.94	10.34	15.36	25.59	37.02	0.75	12.93	20.29	28.19	49.34
Hexadecan-1-ol	242	2.37	2.88	3.21	8.79	10.84	0.71	1.29	2.31	2.72	6.38	0.48	1.82	4.43	8.44	24.6
Methyl hexadec-9-enoate	282	0	0	0	0	0	0	0	0.01	0.06	0.13	0	0.01	0.04	0.08	0.57
Hexadec-9-enoic acid	254	9.92	26.63	28.24	29.47	29.8	0	0	0	0	0	0.01	5.9	11.99	20.43	43.72
Hexadec-7-enoic acid	254	0	0	0	0	0	1.67	16.76	21.6	29.83	48.96	0	0	0	0	0
Hexadecanoic acid	256	0	0	0	0	0	0	0	0	0	0	0	0.04	0.28	0.71	3.73
Hexadecenol acetate I	282	0.62	1.06	1.16	1.22	1.74	0.6	0.97	1.25	1.49	4.85	0	0.07	0.29	1.68	23.43
Hexadecenol acetate II	282	0.9	1.13	1.27	1.56	2.58	0.01	0.8	1.09	1.45	2.78	0.01	0.54	1.42	3	12.27
Hexadecyl acetate	?	0.02	0.09	0.14	0.17	0.28	0.01	0.03	0.07	0.14	0.36	0	0.05	0.1	0.21	1.58
Henicosane	296	0.01	0.01	0.02	0.05	0.24	0	0	0	0	0	0	0.02	0.03	0.06	0.37
Unknown1	?	0.02	0.03	0.04	0.04	0.12	0.02	0.09	0.11	0.21	0.37	0	0.04	0.09	0.14	1.26
Octadecenoic acid	282	1.41	1.63	1.86	2.22	3.41	0.27	2.35	2.62	3.51	7.67	0.39	1.51	2.35	4	14.87
Ethyl octadecadienoate	308	0.1	0.14	0.18	0.24	0.73	0.05	0.07	0.11	0.19	10.52	0.04	0.16	0.29	0.68	16.14
Ethyl octadecenoate	310	0.01	0.03	0.06	0.06	0.41	0	0	0	0	0	0	0.02	0.03	0.06	4.28
Tricosadiene	?	0	0	0	0	0	0	0.02	0.04	0.07	0.37	0	0.01	0.03	0.06	0.7
Tricos-9-ene	322	0.04	0.06	0.08	0.08	0.15	0.02	0.07	0.11	0.16	1.08	0.01	0.08	0.12	0.2	3.64
Tricos-7-ene	322	0.35	0.51	0.62	0.67	0.74	0.24	0.59	0.8	1.31	5.65	0.01	0.4	0.6	0.93	5.09
Tricosane	324	1.08	1.15	1.39	1.63	3.18	0.88	1.36	1.8	2.6	4.73	0.45	1.62	2.17	3.01	7.67
Tetracos-9-ene	336	0	0	0	0	0	0.01	0.02	0.03	0.08	0.61	0	0.02	0.04	0.07	0.62
Tetracos-7-ene	336	0.01	0.02	0.02	0.03	0.12	0.02	0.04	0.06	0.1	0.47	0.01	0.07	0.09	0.11	0.36
Tetracosane	338	0.01	0.06	0.09	0.1	0.12	0.01	0.08	0.12	0.16	0.73	0	0.01	0.03	0.09	0.5
Unknown2	?	0.08	0.08	0.1	0.12	0.26	0.06	0.09	0.15	0.17	0.5	0	0.04	0.12	0.16	0.48
Pentacos-9-ene	350	0.28	0.51	0.55	0.57	1.04	0.3	0.57	0.64	1.14	4.75	0.03	0.5	0.65	0.89	6
Pentacos-7-ene	350	1.87	2.5	3.21	3.51	4.21	1.46	2.95	3.94	4.51	15.13	0.24	2.43	3.09	4.24	10.97
Pentacosane	352	2.04	2.33	2.64	3.07	9.43	1.2	1.8	3.12	5.1	15.03	0.9	2.5	3.62	5.07	16.4
Hexacos-9-ene	364	0	0.02	0.02	0.04	0.17	0	0	0	0.04	0.12	0	0	0.01	0.03	0.42
Hexacos-7-ene	364	0	0	0	0	0	0.02	0.02	0.04	0.05	0.3	0	0.02	0.03	0.08	0.47
Hexacosane	366	0.05	0.06	0.07	0.09	0.26	0.02	0.07	0.09	0.12	0.4	0.02	0.06	0.09	0.12	0.51
Heptacos-9-ene	378	0.05	0.06	0.1	0.11	0.12	0.05	0.11	0.14	0.18	0.42	0	0.05	0.09	0.17	0.7
Heptacos-7-ene	378	0.61	0.71	0.82	1.13	1.27	0.42	1.05	1.18	1.37	2.59	0.12	0.7	0.96	1.34	3.31
Heptacosane	380	0.78	0.83	0.92	1.25	4.14	0.46	0.74	1.07	1.63	4.95	0.18	0.63	0.97	1.65	5.31
Unknown3	382	0	0	0	0	0	0.01	0.03	0.04	0.07	0.21	0	0.01	0.03	0.05	0.33
Octacos-9-ene	392	0.02	0.03	0.05	0.07	0.08	0.02	0.04	0.07	0.12	0.36	0.01	0.03	0.04	0.07	0.35
Octacos-7-ene	392	0.04	0.05	0.09	0.13	0.13	0.02	0.04	0.08	0.12	0.25	0.01	0.05	0.09	0.15	0.5
Octacosane	394	0.03	0.03	0.04	0.05	0.15	0	0.01	0.02	0.03	0.19	0.01	0.02	0.04	0.07	1.24
Squalene	410	0	0	0	0	0	0	0	0	0	0	0	0	0.01	0.03	0.35
Nonacos-9-ene	406	0.03	0.03	0.05	0.06	0.09	0.03	0.06	0.08	0.11	0.28	0	0.03	0.05	0.08	0.36
Nonacos-7-ene	406	0.24	0.3	0.43	0.52	0.58	0.16	0.38	0.56	0.7	1.25	0.05	0.28	0.38	0.57	1.56
Nonacosane	408	0.28	0.42	0.47	0.71	2.14	0.22	0.47	0.57	1	3.11	0.09	0.26	0.43	0.74	2.05
Nonacosanal	422	0.07	0.17	0.26	0.3	0.31	0.07	0.22	0.27	0.32	0.56	0	0.09	0.17	0.28	2.98
Triacontane	422	0.03	0.06	0.08	0.1	0.13	0.02	0.06	0.08	0.14	0.54	0	0.02	0.05	0.1	0.68
Hentriacont-9-ene	434	0.04	0.04	0.07	0.09	0.1	0.04	0.07	0.11	0.17	0.75	0	0.04	0.06	0.11	0.63
Hentriacont-7-ene	434	0.06	0.07	0.13	0.16	0.21	0.05	0.12	0.17	0.25	0.9	0.02	0.09	0.13	0.22	1.31
Hentriacontane	436	0.06	0.15	0.23	0.26	0.56	0.09	0.15	0.18	0.39	2.83	0.02	0.07	0.12	0.24	0.81
Tetradecyl hexadecenoate	450	0.02	0.02	0.03	0.05	0.08	0.01	0.04	0.08	0.13	5.99	0	0.02	0.04	0.08	0.51
Tetradecyl hexadecenoate	450	0.49	0.57	0.66	0.77	1	0.03	0.24	0.57	0.78	2.35	0.01	0.31	0.44	0.64	1.59
Tetradecyl hexadecanoate	452	0.08	0.11	0.13	0.15	0.2	0.07	0.16	0.21	0.55	0.87	0	0.06	0.1	0.13	1.61
Unknown4	?	0.12	0.28	0.47	0.58	0.76	0.03	0.13	0.19	0.27	0.7	0.01	0.15	0.33	0.74	7.73
Unknown5	?	0	0	0	0	0	0.06	0.17	0.32	0.63	1.19	0	0	0	0	0
Hexadecenyl hexadecenoate	476	17.18	23.41	25.36	27.76	35.14	12.16	17.31	21.37	26.33	37.83	3.05	15.63	22.13	30.22	51.4
Hexadecyl hexadecenoate	478	3.28	4.02	5.32	5.92	8.33	0.16	4.16	5.06	5.83	9.12	0.01	3.4	5.05	6.66	17.21
Hexadecenyl octadecenoate	504	0.23	0.38	0.4	0.69	0.99	0.09	0.22	0.33	0.53	0.98	0.01	0.4	0.69	1.26	5.04
Hexadecenyl octadecatrienoate	500	0.64	0.73	0.88	0.93	1.78	0.17	0.57	0.96	1.34	2.69	0.04	0.79	1.36	2.58	11.89
