# Supplementary material for: Scent of a break-up: phylogeography and reproductive trait divergences in the red-tailed bumblebee (Bombus lapidarius)
Source: BMC Evol Biol. 2013 Dec 2;13:263. doi: 10.1186/1471-2148-13-263 (PMC4219352; doi:10.1186/1471-2148-13-263)
Supplement: Additional file 5 — The results of AMOVA of multivariate dispersion test between each geographic group. Values are the p-values. [file 1471-2148-13-263-S5.xls]

## Sheet: AMOVA of multivariate dispersio
	Åland	Alps	Belgium and surrounding regions	Bulgaria	Czech Republic and surrounding	Denmark	England	France I (Clermont-Ferrand region)	France IV (South)	France II (West)	Germany I (Leipzig and Magdeburg region)	Gotland	Hungary and surrounding regions	Irland	Italy I (North) with B. lapidarius lapidarius from Italy II	France III (Paris and Troyes region)	Poland I (East)	Poland II (South)	Romania	Scandinavia I (Center)	Scandinavia II (South)	Serbia	Italy III (South) with B. lapidarius decipiens from Italy II	Spain I (East)	Spain II (North-East)	Spain III (North-West)	Ukraine I (Center)	Ukraine II (West)
Åland		0.003	0.04	0.068	0.02	0.22	0.055	0.817	0.538	0.961	0.202	0.476	0.172	0.365	0.674	0.97	0.085	0.581	0.618	0.486	0.615	0.575	0.434	0.486	0.676	0.849	0.265	0.574
Alps	0.003		0.433	0.391	0.61	0.296	0.058	0.002	0.001	0.001	0.006	0.154	0.077	0.007	0.001	0.004	0.04	0.013	0.001	0.023	0.002	0.001	0.001	0.003	0.001	0.001	0.004	0.001
Belgium and surrounding regions	0.04	0.433		0.92	0.744	0.683	0.394	0.021	0.005	0.006	0.067	0.403	0.39	0.092	0.001	0.054	0.299	0.115	0.003	0.147	0.011	0.008	0.001	0.038	0.003	0.011	0.068	0.002
Bulgaria	0.068	0.391	0.92		0.576	0.753	0.403	0.027	0.007	0.029	0.046	0.532	0.386	0.061	0.001	0.082	0.387	0.164	0.001	0.136	0.004	0.005	0.001	0.028	0.006	0.015	0.068	0.006
Czech Republic and surrounding	0.02	0.61	0.744	0.576		0.489	0.116	0.005	0.004	0.003	0.005	0.368	0.166	0.012	0.001	0.029	0.133	0.055	0.001	0.033	0.001	0.001	0.001	0.002	0.001	0.002	0.01	0.002
Denmark	0.22	0.296	0.683	0.753	0.489		0.953	0.273	0.061	0.134	0.498	0.741	0.837	0.51	0.009	0.259	0.831	0.438	0.099	0.565	0.187	0.122	0.011	0.342	0.073	0.122	0.388	0.056
England	0.055	0.058	0.394	0.403	0.116	0.953		0.039	0.007	0.023	0.164	0.66	0.782	0.156	0.001	0.084	0.797	0.222	0.002	0.274	0.017	0.003	0.001	0.052	0.006	0.012	0.148	0.004
France I (Clermont-Ferrand region)	0.817	0.002	0.021	0.027	0.005	0.273	0.039		0.313	0.805	0.144	0.57	0.144	0.35	0.265	0.833	0.088	0.708	0.23	0.493	0.765	0.287	0.778	0.562	0.406	0.597	0.308	0.357
France IV (South)	0.538	0.001	0.005	0.007	0.004	0.061	0.007	0.313		0.382	0.04	0.227	0.035	0.097	0.412	0.505	0.004	0.206	0.94	0.154	0.155	0.985	0.015	0.129	0.709	0.549	0.031	0.804
France II (West)	0.961	0.001	0.006	0.029	0.003	0.134	0.023	0.805	0.382		0.123	0.393	0.084	0.27	0.557	0.992	0.033	0.516	0.475	0.378	0.525	0.449	0.37	0.418	0.585	0.79	0.182	0.468
Germany I (Leipzig and Magdeburg region)	0.202	0.006	0.067	0.046	0.005	0.498	0.164	0.144	0.04	0.123		0.982	0.524	0.681	0.004	0.268	0.425	0.596	0.002	0.712	0.077	0.005	0.033	0.277	0.02	0.052	0.712	0.018
Gotland	0.476	0.154	0.403	0.532	0.368	0.741	0.66	0.57	0.227	0.393	0.982		0.838	0.875	0.105	0.496	0.762	0.75	0.334	0.874	0.564	0.326	0.205	0.719	0.247	0.359	0.853	0.214
Hungary and surrounding regions	0.172	0.077	0.39	0.386	0.166	0.837	0.782	0.144	0.035	0.084	0.524	0.838		0.459	0.002	0.195	0.969	0.415	0.022	0.513	0.1	0.033	0.006	0.24	0.035	0.058	0.403	0.013
Irland	0.365	0.007	0.092	0.061	0.012	0.51	0.156	0.35	0.097	0.27	0.681	0.875	0.459		0.011	0.441	0.375	0.765	0.02	0.98	0.3	0.042	0.142	0.582	0.09	0.151	0.992	0.072
Italy I (North) with B. lapidarius lapidarius from Italy II	0.674	0.001	0.001	0.001	0.001	0.009	0.001	0.265	0.412	0.557	0.004	0.105	0.002	0.011		0.64	0.001	0.116	0.406	0.042	0.062	0.385	0.017	0.046	0.799	0.856	0.006	0.578
France III (Paris and Troyes region)	0.97	0.004	0.054	0.082	0.029	0.259	0.084	0.833	0.505	0.992	0.268	0.496	0.195	0.441	0.64		0.104	0.612	0.604	0.525	0.652	0.595	0.503	0.544	0.667	0.824	0.322	0.584
Poland I (East)	0.085	0.04	0.299	0.387	0.133	0.831	0.797	0.088	0.004	0.033	0.425	0.762	0.969	0.375	0.001	0.104		0.295	0.008	0.416	0.05	0.007	0.001	0.157	0.008	0.014	0.28	0.004
Poland II (South)	0.581	0.013	0.115	0.164	0.055	0.438	0.222	0.708	0.206	0.516	0.596	0.75	0.415	0.765	0.116	0.612	0.295		0.227	0.832	0.765	0.263	0.512	0.989	0.263	0.404	0.761	0.198
Romania	0.618	0.001	0.003	0.001	0.001	0.099	0.002	0.23	0.94	0.475	0.002	0.334	0.022	0.02	0.406	0.604	0.008	0.227		0.086	0.036	0.938	0.013	0.041	0.754	0.594	0.026	0.901
Scandinavia I (Center)	0.486	0.023	0.147	0.136	0.033	0.565	0.274	0.493	0.154	0.378	0.712	0.874	0.513	0.98	0.042	0.525	0.416	0.832	0.086		0.444	0.119	0.228	0.722	0.158	0.257	0.966	0.138
Scandinavia II (South)	0.615	0.002	0.011	0.004	0.001	0.187	0.017	0.765	0.155	0.525	0.077	0.564	0.1	0.3	0.062	0.652	0.05	0.765	0.036	0.444		0.071	0.841	0.65	0.17	0.308	0.298	0.148
Serbia	0.575	0.001	0.008	0.005	0.001	0.122	0.003	0.287	0.985	0.449	0.005	0.326	0.033	0.042	0.385	0.595	0.007	0.263	0.938	0.119	0.071		0.019	0.061	0.703	0.558	0.024	0.843
Italy III (South) with B. lapidarius decipiens from Italy II	0.434	0.001	0.001	0.001	0.001	0.011	0.001	0.778	0.015	0.37	0.033	0.205	0.006	0.142	0.017	0.503	0.001	0.512	0.013	0.228	0.841	0.019		0.439	0.041	0.162	0.09	0.018
Spain I (East)	0.486	0.003	0.038	0.028	0.002	0.342	0.052	0.562	0.129	0.418	0.277	0.719	0.24	0.582	0.046	0.544	0.157	0.989	0.041	0.722	0.65	0.061	0.439		0.131	0.224	0.617	0.109
Spain II (North-East)	0.676	0.001	0.003	0.006	0.001	0.073	0.006	0.406	0.709	0.585	0.02	0.247	0.035	0.09	0.799	0.667	0.008	0.263	0.754	0.158	0.17	0.703	0.041	0.131		0.793	0.045	0.847
Spain III (North-West)	0.849	0.001	0.011	0.015	0.002	0.122	0.012	0.597	0.549	0.79	0.052	0.359	0.058	0.151	0.856	0.824	0.014	0.404	0.594	0.257	0.308	0.558	0.162	0.224	0.793		0.098	0.687
Ukraine I (Center)	0.265	0.004	0.068	0.068	0.01	0.388	0.148	0.308	0.031	0.182	0.712	0.853	0.403	0.992	0.006	0.322	0.28	0.761	0.026	0.966	0.298	0.024	0.09	0.617	0.045	0.098		0.038
Ukraine II (West)	0.574	0.001	0.002	0.006	0.002	0.056	0.004	0.357	0.804	0.468	0.018	0.214	0.013	0.072	0.578	0.584	0.004	0.198	0.901	0.138	0.148	0.843	0.018	0.109	0.847	0.687	0.038
