# Supplementary material for: Scent of a break-up: phylogeography and reproductive trait divergences in the red-tailed bumblebee (Bombus lapidarius)
Source: BMC Evol Biol. 2013 Dec 2;13:263. doi: 10.1186/1471-2148-13-263 (PMC4219352; doi:10.1186/1471-2148-13-263)
Supplement: Additional file 6 — Table of sampling. Sample Code: sample labels used in analyses and supplementary tree, Taxa: Name of taxa, Geographic groups: Groups of sampling place, COI, Cytb, EF-1α, LWRh, and PEPCK are the Genbank accession numbers for each sample. [file 1471-2148-13-263-S6.xls]

## Sheet: Classeur1
Sample Code	Taxa	Geographic group	Sampling Place	Latitude (WGS84)	Longitude (WGS84)	Collector(s)	Samples analyzed for MMS	Genbank accession number
								COI	Cytb	EF1A	LWrH	PEPCK
L011ALA	B. lapidarius lapidarius	Åland	Nåtö, Finland (Åland)	60.0464°N	19.9731°E	B. Cederberg	yes	KC915660	KC915408	KC916410	KC915911	KC916159
L012ALA	B. lapidarius lapidarius		Nåtö, Finland (Åland)	60.0464°N	19.9731°E	B. Cederberg	yes	KC915661	KC915409	KC916411	KC915912	KC916160
L013ALA	B. lapidarius lapidarius		Kastelholm, Finland (Åland)	60.2311°N	20.0819°E	B. Cederberg	yes	KC915662	KC915410	KC916412	KC915913	KC916161
L014ALA	B. lapidarius lapidarius		Kastelholm, Finland (Åland)	60.2311°N	20.0819°E	B. Cederberg	yes	KC915663	KC915411	KC916413	KC915914	KC916162
L015ALA	B. lapidarius lapidarius		Kastelholm, Finland (Åland)	60.2311°N	20.0819°E	B. Cederberg	yes	KC915664	KC915412	KC916414	KC915915	KC916163
L040AT	B. lapidarius lapidarius	Alps	Mühl, Austria	47.5014°N	10.7361°E	D. Michez & S. Dellicour	yes	KC915689	KC915437	KC916439	KC915940	KC916188
L041AT	B. lapidarius lapidarius		Mühl, Austria	47.5014°N	10.7361°E	D. Michez & S. Dellicour	yes	KC915690	KC915438	KC916440	KC915941	KC916189
L042AT	B. lapidarius lapidarius		Mühl, Austria	47.5014°N	10.7361°E	D. Michez & S. Dellicour	yes	KC915691	KC915439	KC916441	KC915942	KC916190
L043CH	B. lapidarius lapidarius		Feldis Veulden, Switzerland	46.7975°N	9.4311°E	D. Michez & S. Dellicour	yes	KC915692	KC915440	KC916442	KC915943	KC916191
L044CH	B. lapidarius lapidarius		Feldis Veulden, Switzerland	46.7975°N	9.4311°E	D. Michez & S. Dellicour	yes	KC915693	KC915441	KC916443	KC915944	KC916192
L060SL	B. lapidarius lapidarius		Studenčice, Slovenia	46.3722°N	14.1575°E	T. Lecocq & S. Dellicour	yes	KC915709	KC915457	KC916459	KC915960	KC916208
L061SL	B. lapidarius lapidarius		Studenčice, Slovenia	46.3722°N	14.1575°E	T. Lecocq & S. Dellicour	yes	KC915710	KC915458	KC916460	KC915961	KC916209
L062SL	B. lapidarius lapidarius		Studenčice, Slovenia	46.3722°N	14.1575°E	T. Lecocq & S. Dellicour	yes	KC915711	KC915459	KC916461	KC915962	KC916210
L063SL	B. lapidarius lapidarius		Studenčice, Slovenia	46.3722°N	14.1575°E	T. Lecocq & S. Dellicour	yes	KC915712	KC915460	KC916462	KC915963	KC916211
L064SL	B. lapidarius lapidarius		Kupljenik, Slovenia	46.3406°N	14.0669°E	T. Demeulemeester	yes	KC915713	KC915461	KC916463	KC915964	KC916212
L146AT	B. lapidarius lapidarius		Mühl, Austria	47.5014°N	10.7361°E	D. Michez & S. Dellicour	yes	KC915793	KC915542	KC916544	KC916045	KC916293
L147AT	B. lapidarius lapidarius		Mühl, Austria	47.5014°N	10.7361°E	D. Michez & S. Dellicour	yes	KC915794	KC915543	KC916545	KC916046	KC916294
L148CH	B. lapidarius lapidarius		Schötz, Switzerland	47.1717°N	7.9917°E	T. Lecocq & S. Dellicour	yes	KC915795	KC915544	KC916546	KC916047	KC916295
L149CH	B. lapidarius lapidarius		Schötz, Switzerland	47.1717°N	7.9917°E	T. Lecocq & S. Dellicour	yes	KC915796	KC915545	KC916547	KC916048	KC916296
L162ITN	B. lapidarius lapidarius		Villaggio Primavera, Italy	44.3681°N	6.9853°E	T. Lecocq & S. Dellicour	yes	KC915807	KC915556	KC916558	KC916059	KC916307
L163ITN	B. lapidarius lapidarius		Villaggio Primavera, Italy	44.3681°N	6.9853°E	T. Lecocq & S. Dellicour	no	KC915808	KC915557	KC916559	KC916060	KC916308
L166FR	B. lapidarius lapidarius		Le Raux, France	44.8381°N	6.945°E	T. Lecocq & S. Dellicour	yes	KC915811	KC915560	KC916562	KC916063	KC916311
L169FR	B. lapidarius lapidarius		Colmar, France	44.112°N	6.3835°E	O. Ponchau	no	-	-	-	KC916066	-
L020BE	B. lapidarius lapidarius	Belgium and surrounding regions	Mons, Belgium	50.4339°N	3.9428°E	T. Lecocq & S. Lambert	yes	KC915669	KC915417	KC916419	KC915920	KC916168
L021BE	B. lapidarius lapidarius		Nouvelles, Belgium	50.4144°N	3.9794°E	T. Lecocq & S. Lambert	yes	KC915670	KC915418	KC916420	KC915921	KC916169
L022BE	B. lapidarius lapidarius		Nouvelles, Belgium	50.4144°N	3.9794°E	T. Lecocq & S. Lambert	yes	KC915671	KC915419	KC916421	KC915922	KC916170
L023FR	B. lapidarius lapidarius		Lille, France	50.6414°N	3.9792°E	L. Crépin	yes	KC915672	KC915420	KC916422	KC915923	KC916171
L024BE	B. lapidarius lapidarius		Nouvelles, Belgium	50.4144°N	3.9794°E	T. Lecocq & S. Lambert	yes	KC915673	KC915421	KC916423	KC915924	KC916172
L102FR	B. lapidarius lapidarius		Lille, France	50.6414°N	3.9792°E	L. Crépin	no	KC915749	KC915498	KC916500	KC916001	KC916249
L104BE	B. lapidarius lapidarius		Bois de Villers, Belgium	50.3819°N	4.8433°E	T. Lecocq & S. Lambert	yes	KC915751	KC915500	KC916502	KC916003	KC916251
L106FR	B. lapidarius lapidarius		Escalles, France	50.9267°N	1.7125°E	T. Lecocq	yes	KC915753	KC915502	KC916504	KC916005	KC916253
L113DE	B. lapidarius lapidarius		Jülich, Germany	50.9303°N	6.3381°E	P. Rasmont	no	KC915760	KC915509	KC916511	KC916012	KC916260
L114DE	B. lapidarius lapidarius		Jülich, Germany	50.9303°N	6.3381°E	P. Rasmont	no	KC915761	KC915510	KC916512	KC916013	KC916261
L130NL	B. lapidarius lapidarius		Leiden, Netherlands	52.1617°N	4.4822°E	T. Lecocq	yes	KC915777	KC915526	KC916528	KC916029	KC916277
L131NL	B. lapidarius lapidarius		Leiden, Netherlands	52.1617°N	4.4822°E	T. Lecocq	yes	KC915778	KC915527	KC916529	KC916030	KC916278
L132NL	B. lapidarius lapidarius		Leiden, Netherlands	52.1617°N	4.4822°E	T. Lecocq	yes	KC915779	KC915528	KC916530	KC916031	KC916279
L133NL	B. lapidarius lapidarius		Leiden, Netherlands	52.1617°N	4.4822°E	T. Lecocq	yes	KC915780	KC915529	KC916531	KC916032	KC916280
L134NL	B. lapidarius lapidarius		Leiden, Netherlands	52.1617°N	4.4822°E	T. Lecocq	yes	KC915781	KC915530	KC916532	KC916033	KC916281
L055BL	B. lapidarius lapidarius	Bulgaria	Beklemeto, Bulgaria	42.7789°N	24.6142°E	T. Lecocq & S. Dellicour	yes	KC915704	KC915452	KC916454	KC915955	KC916203
L056BL	B. lapidarius lapidarius		Beklemeto, Bulgaria	42.7789°N	24.6142°E	T. Lecocq & S. Dellicour	yes	KC915705	KC915453	KC916455	KC915956	KC916204
L057BL	B. lapidarius lapidarius		Beklemeto, Bulgaria	42.7789°N	24.6142°E	T. Lecocq & S. Dellicour	yes	KC915706	KC915454	KC916456	KC915957	KC916205
L058BL	B. lapidarius lapidarius		Beklemeto, Bulgaria	42.7789°N	24.6142°E	T. Lecocq & S. Dellicour	yes	KC915707	KC915455	KC916457	KC915958	KC916206
L059BL	B. lapidarius lapidarius		Beklemeto, Bulgaria	42.7789°N	24.6142°E	T. Lecocq & S. Dellicour	yes	KC915708	KC915456	KC916458	KC915959	KC916207
L155BL	B. lapidarius lapidarius		Beklemeto, Bulgaria	42.7789°N	24.6142°E	T. Lecocq & S. Dellicour	yes	KC915802	KC915551	KC916553	KC916054	KC916302
L028DE	B. lapidarius lapidarius	Czech Republic and surrounding	Hühndorf, Germany	51.0622°N	13.5728°E	T. Lecocq & S. Lambert	yes	KC915677	KC915425	KC916427	KC915928	KC916176
L029DE	B. lapidarius lapidarius		Hühndorf, Germany	51.0622°N	13.5728°E	T. Lecocq & S. Lambert	yes	KC915678	KC915426	KC916428	KC915929	KC916177
L045CZ	B. lapidarius lapidarius		Praha, Czech Republic	50.105°N	14.4167°E	T. Lecocq & S. Dellicour	yes	KC915694	KC915442	KC916444	KC915945	KC916193
L046CZ	B. lapidarius lapidarius		Praha, Czech Republic	50.105°N	14.4167°E	T. Lecocq & S. Dellicour	yes	KC915695	KC915443	KC916445	KC915946	KC916194
L047CZ	B. lapidarius lapidarius		Praha, Czech Republic	50.105°N	14.4167°E	T. Lecocq & S. Dellicour	yes	KC915696	KC915444	KC916446	KC915947	KC916195
L048CZ	B. lapidarius lapidarius		Praha, Czech Republic	50.105°N	14.4167°E	T. Lecocq & S. Dellicour	yes	KC915697	KC915445	KC916447	KC915948	KC916196
L049CZ	B. lapidarius lapidarius		Praha, Czech Republic	50.105°N	14.4167°E	T. Lecocq & S. Dellicour	yes	KC915698	KC915446	KC916448	KC915949	KC916197
L137PL	B. lapidarius lapidarius		Bucze, Poland	52.2861°N	15.3625°E	T. Lecocq & S. Lambert	yes	KC915784	KC915533	KC916535	KC916036	KC916284
L096DK	B. lapidarius lapidarius	Denmark	Stensved, Denmark	54.9736°N	12.0225°E	P. Rasmont	yes	KC915743	KC915492	KC916494	KC915995	KC916243
L097DK	B. lapidarius lapidarius		Bredeshave, Denmark	55.1572°N	12.0189°E	P. Rasmont	yes	KC915744	KC915493	KC916495	KC915996	KC916244
L126DK	B. lapidarius lapidarius		Holstebro, Denmark	56.3703°N	8.5694°E	G. Gormsen	yes	KC915773	KC915522	KC916524	KC916025	KC916273
L127DK	B. lapidarius lapidarius		Holstebro, Denmark	56.3703°N	8.5694°E	G. Gormsen	yes	KC915774	KC915523	KC916525	KC916026	KC916274
L128DK	B. lapidarius lapidarius		Grærup Strand, Denmark	55.8081°N	8.1653°E	G. Gormsen	yes	KC915775	KC915524	KC916526	KC916027	KC916275
L129DK	B. lapidarius lapidarius		Grærup Strand, Denmark	55.8081°N	8.1653°E	G. Gormsen	yes	KC915776	KC915525	KC916527	KC916028	KC916276
L085UK	B. lapidarius lapidarius	England	Godalming, United Kingdom (England)	50.1475°N	-0.6483°E	M. Vanderplanck	yes	KC915733	KC915482	KC916484	KC915985	KC916233
L086UK	B. lapidarius lapidarius		Godalming, United Kingdom (England)	50.1475°N	-0.6483°E	M. Vanderplanck	yes	KC915734	KC915483	KC916485	KC915986	KC916234
L087UK	B. lapidarius lapidarius		Godalming, United Kingdom (England)	50.1475°N	-0.6483°E	M. Vanderplanck	yes	KC915735	KC915484	KC916486	KC915987	KC916235
L088UK	B. lapidarius lapidarius		Godalming, United Kingdom (England)	50.1475°N	-0.6483°E	M. Vanderplanck	yes	KC915736	KC915485	KC916487	KC915988	KC916236
L089UK	B. lapidarius lapidarius		Perdley Down, United Kingdom (England)	51.2297°N	-0.5931°E	M. Vanderplanck	yes	KC915737	KC915486	KC916488	KC915989	KC916237
L178UK	B. lapidarius lapidarius		Perdley Down, United Kingdom (England)	51.2297°N	-0.5931°E	M. Vanderplanck	yes	KC915822	KC915571	KC916573	KC916075	KC916322
L179UK	B. lapidarius lapidarius		Perdley Down, United Kingdom (England)	51.2297°N	-0.5931°E	M. Vanderplanck	yes	KC915823	KC915572	KC916574	KC916076	KC916323
L180UK	B. lapidarius lapidarius		Perdley Down, United Kingdom (England)	51.2297°N	-0.5931°E	M. Vanderplanck	yes	KC915824	KC915573	KC916575	KC916077	KC916324
L181UK	B. lapidarius lapidarius		Perdley Down, United Kingdom (England)	51.2297°N	-0.5931°E	M. Vanderplanck	yes	KC915825	KC915574	KC916576	KC916078	KC916325
L227UK	B. lapidarius lapidarius		Bath, United Kingdom (England)	51.3797°N	-2.3233°E	P. Rasmont	no	KC915869	KC915618	KC916618	KC916122	KC916369
L228UK	B. lapidarius lapidarius		Bath, United Kingdom (England)	51.3797°N	-2.3233°E	P. Rasmont	no	KC915870	KC915619	KC916619	KC916123	KC916370
L217FR	B. lapidarius lapidarius	France I (Clermont-Ferrand region)	Volvic, France	45.88°N	3.0469°E	T. Lecocq & S. Lambert	yes	KC915859	KC915608	KC916608	KC916112	KC916359
L218FR	B. lapidarius lapidarius		Volvic, France	45.88°N	3.0469°E	T. Lecocq & S. Lambert	yes	KC915860	KC915609	KC916609	KC916113	KC916360
L219FR	B. lapidarius lapidarius		Volvic, France	45.88°N	3.0469°E	T. Lecocq & S. Lambert	yes	KC915861	KC915610	KC916610	KC916114	KC916361
L220FR	B. lapidarius lapidarius		Moule-Marcenat, France	45.88°N	3.0469°E	T. Lecocq & S. Lambert	yes	KC915862	KC915611	KC916611	KC916115	KC916362
L221FR	B. lapidarius lapidarius		Moule-Marcenat, France	45.88°N	3.0469°E	T. Lecocq & S. Lambert	yes	KC915863	KC915612	KC916612	KC916116	KC916363
L107FR	B. lapidarius lapidarius	France II (West)	Nantes, France	47.2272°N	1.6633°E	A. Lachaud	yes	KC915754	KC915503	KC916505	KC916006	KC916254
L108FR	B. lapidarius lapidarius		Nantes, France	47.2272°N	1.6633°E	A. Lachaud	yes	KC915755	KC915504	KC916506	KC916007	KC916255
L109FR	B. lapidarius lapidarius		Nantes, France	47.2272°N	1.6633°E	A. Lachaud	yes	KC915756	KC915505	KC916507	KC916008	KC916256
L110FR	B. lapidarius lapidarius		Nantes, France	47.2272°N	1.6633°E	A. Lachaud	yes	KC915757	KC915506	KC916508	KC916009	KC916257
L222FR	B. lapidarius lapidarius		Cerelles, France	47.5064°N	0.6964°E	T. Lecocq & S. Lambert	yes	KC915864	KC915613	KC916613	KC916117	KC916364
L223FR	B. lapidarius lapidarius		Cerelles, France	47.5064°N	0.6964°E	T. Lecocq & S. Lambert	yes	KC915865	KC915614	KC916614	KC916118	KC916365
L224FR	B. lapidarius lapidarius		Cerelles, France	47.5064°N	0.6964°E	T. Lecocq & S. Lambert	yes	KC915866	KC915615	KC916615	KC916119	KC916366
L225FR	B. lapidarius lapidarius		Cerelles, France	47.5064°N	0.6964°E	T. Lecocq & S. Lambert	yes	KC915867	KC915616	KC916616	KC916120	KC916367
L226FR	B. lapidarius lapidarius		Cerelles, France	47.5064°N	0.6964°E	T. Lecocq & S. Lambert	yes	KC915868	KC915617	KC916617	KC916121	KC916368
L111FR	B. lapidarius lapidarius	France III (Paris and Troyes region)	Bris-sous-Forge, France	48.6353°N	2.1494°E	P. Rasmont	no	KC915758	KC915507	KC916509	KC916010	KC916258
L117FR	B. lapidarius lapidarius		Bris-sous-Forge, France	48.6353°N	2.1494°E	P. Rasmont	no	KC915764	KC915513	KC916515	KC916016	KC916264
L119FR	B. lapidarius lapidarius		Magnant, France	48.1678°N	4.4114°E	T. Lecocq	yes	KC915766	KC915515	KC916517	KC916018	KC916266
L120FR	B. lapidarius lapidarius		Magnant, France	48.1678°N	4.4114°E	T. Lecocq	yes	KC915767	KC915516	KC916518	KC916019	KC916267
L121FR	B. lapidarius lapidarius		Bris-sous-Forge, France	48.6353°N	2.1494°E	P. Rasmont	no	KC915768	KC915517	KC916519	KC916020	KC916268
L122FR	B. lapidarius lapidarius		Bris-sous-Forge, France	48.6353°N	2.1494°E	P. Rasmont	no	KC915769	KC915518	KC916520	KC916021	KC916269
L123FR	B. lapidarius lapidarius		Bris-sous-Forge, France	48.6353°N	2.1494°E	P. Rasmont	no	KC915770	KC915519	KC916521	KC916022	KC916270
L103FR	B. lapidarius lapidarius	France IV (South)	Eyne, France	42.4903°N	2.0858°E	T. Lecocq	yes	KC915750	KC915499	KC916501	KC916002	KC916250
L174FR	B. lapidarius lapidarius		Eyne, France	42.4903°N	2.0858°E	T. Lecocq	yes	KC915818	KC915567	KC916569	KC916071	KC916318
L192FR	B. lapidarius lapidarius		Romiguières, France	43.8136°N	3.2456°E	M. Terzo	yes	KC915836	KC915585	KC916585	KC916089	KC916336
L193FR	B. lapidarius lapidarius		Romiguières, France	43.8136°N	3.2456°E	M. Terzo	no	KC915837	KC915586	KC916586	KC916090	KC916337
L205FR	B. lapidarius lapidarius		Eyne, France	42.3024°N	2.0106°E	M. Terzo	yes	KC915849	KC915598	KC916598	KC916102	KC916349
L206FR	B. lapidarius lapidarius		Eyne, France	42.3024°N	2.0106°E	M. Terzo	yes	KC915850	KC915599	KC916599	KC916103	KC916350
L207FR	B. lapidarius lapidarius		Eyne, France	42.3039°N	2.0117°E	M. Terzo	yes	KC915851	KC915600	KC916600	KC916104	KC916351
L025DE	B. lapidarius lapidarius	Germany I (Leipzig and Magdeburg region)	Eichenbarleben, Germany	52.1667°N	11.4172°E	T. Lecocq & S. Lambert	yes	KC915674	KC915422	KC916424	KC915925	KC916173
L026DE	B. lapidarius lapidarius		Eichenbarleben, Germany	52.1667°N	11.4172°E	T. Lecocq & S. Lambert	yes	KC915675	KC915423	KC916425	KC915926	KC916174
L027DE	B. lapidarius lapidarius		Mühlberg, Germany	50.8767°N	10.8308°E	T. Lecocq & S. Lambert	yes	KC915676	KC915424	KC916426	KC915927	KC916175
L124DE	B. lapidarius lapidarius		Eichenbarleben, Germany	52.1667°N	11.4172°E	T. Lecocq & S. Lambert	yes	KC915771	KC915520	KC916522	KC916023	KC916271
L125DE	B. lapidarius lapidarius		Eichenbarleben, Germany	52.1667°N	11.4172°E	T. Lecocq & S. Lambert	yes	KC915772	KC915521	KC916523	KC916024	KC916272
L135DE	B. lapidarius lapidarius		Mühlberg, Germany	50.8767°N	10.8308°E	T. Lecocq & S. Lambert	yes	KC915782	KC915531	KC916533	KC916034	KC916282
L136DE	B. lapidarius lapidarius	Germany II (South)	Aichstrut, Germany	48.9017°N	9.6514°E	T. Lecocq & S. Lambert	yes	KC915783	KC915532	KC916534	KC916035	KC916283
L006GOT	B. lapidarius lapidarius	Gotland	Visby, Sweden (Gotland)	57.7039°N	18.3756°E	P. Rasmont	yes	KC915655	KC915403	KC916405	KC915906	KC916154
L007GOT	B. lapidarius lapidarius		Visby, Sweden (Gotland)	57.7039°N	18.3756°E	P. Rasmont	yes	KC915656	KC915404	KC916406	KC915907	KC916155
L008GOT	B. lapidarius lapidarius		Visby, Sweden (Gotland)	57.675°N	18.4625°E	P. Rasmont	yes	KC915657	KC915405	KC916407	KC915908	KC916156
L009GOT	B. lapidarius lapidarius		Visby, Sweden (Gotland)	57.675°N	18.4625°E	P. Rasmont	yes	KC915658	KC915406	KC916408	KC915909	KC916157
L010GOT	B. lapidarius lapidarius		Visby, Sweden (Gotland)	57.675°N	18.4625°E	P. Rasmont	yes	KC915659	KC915407	KC916409	KC915910	KC916158
L098GOT	B. lapidarius lapidarius		Visby, Sweden (Gotland)	57.675°N	18.4625°E	P. Rasmont	no	KC915745	KC915494	KC916496	KC915997	KC916245
L099GOT	B. lapidarius lapidarius		Visby, Sweden (Gotland)	57.675°N	18.4625°E	P. Rasmont	yes	KC915746	KC915495	KC916497	KC915998	KC916246
L100GOT	B. lapidarius lapidarius		Stenkyrkehuk, Sweden (Gotland)	57.7378°N	18.4058°E	P. Rasmont	no	KC915747	KC915496	KC916498	KC915999	KC916247
L101GOT	B. lapidarius lapidarius		Irevik, Sweden (Gotland)	57.8253°N	18.5781°E	P. Rasmont	no	KC915748	KC915497	KC916499	KC916000	KC916248
L050HU	B. lapidarius lapidarius	Hungary and surrounding regions	Szentendre, Hungary	47.6633°N	19.0719°E	T. Lecocq & S. Dellicour	no	KC915699	KC915447	KC916449	KC915950	KC916198
L051HU	B. lapidarius lapidarius		Szentendre, Hungary	47.6633°N	19.0719°E	T. Lecocq & S. Dellicour	no	KC915700	KC915448	KC916450	KC915951	KC916199
L052HU	B. lapidarius lapidarius		Budapest , Hungary	47.5667°N	19.1331°E	T. Lecocq & S. Dellicour	no	KC915701	KC915449	KC916451	KC915952	KC916200
L053HU	B. lapidarius lapidarius		Szentendre, Hungary	47.6633°N	19.0719°E	T. Lecocq & S. Dellicour	yes	KC915702	KC915450	KC916452	KC915953	KC916201
L054HU	B. lapidarius lapidarius		Pilisszentlászló, Hungary	47.7278°N	18.9683°E	T. Lecocq & S. Dellicour	yes	KC915703	KC915451	KC916453	KC915954	KC916202
L150SK	B. lapidarius lapidarius		Nitra, Slovakia	48.3036°N	18.1539°E	T. Lecocq & S. Dellicour	yes	KC915797	KC915546	KC916548	KC916049	KC916297
L151SK	B. lapidarius lapidarius		Nitra, Slovakia	48.3036°N	18.1539°E	T. Lecocq & S. Dellicour	yes	KC915798	KC915547	KC916549	KC916050	KC916298
L152HU	B. lapidarius lapidarius		Szentlőrinc, Hungary	46.0453°N	17.9903°E	T. Lecocq & S. Dellicour	yes	KC915799	KC915548	KC916550	KC916051	KC916299
L153HU	B. lapidarius lapidarius		Gárdony, Hungary	47.2011°N	18.6442°E	T. Lecocq & S. Dellicour	yes	KC915800	KC915549	KC916551	KC916052	KC916300
L154HU	B. lapidarius lapidarius		Budapest , Hungary	47.5667°N	19.1331°E	T. Lecocq & S. Dellicour	yes	KC915801	KC915550	KC916552	KC916053	KC916301
L090IR	B. lapidarius lapidarius	Ireland	Dublin, Ireland	53.3414°N	-6.2769°E	R. Moermans	yes	KC915738	KC915487	KC916489	KC915990	KC916238
L091IR	B. lapidarius lapidarius		Dublin, Ireland	53.3414°N	-6.2769°E	R. Moermans	yes	KC915739	KC915488	KC916490	KC915991	KC916239
L092IR	B. lapidarius lapidarius		Dublin, Ireland	53.3414°N	-6.2769°E	R. Moermans	yes	KC915740	KC915489	KC916491	KC915992	KC916240
L093IR	B. lapidarius lapidarius		Dublin, Ireland	53.3414°N	-6.2769°E	R. Moermans	yes	KC915741	KC915490	KC916492	KC915993	KC916241
L094IR	B. lapidarius lapidarius		Dublin, Ireland	53.3414°N	-6.2769°E	R. Moermans	yes	KC915742	KC915491	KC916493	KC915994	KC916242
L070ITN	B. lapidarius lapidarius	Italy I (North)	S. Margherita Staffora, Italy	44.7158°N	9.2087°E	M. Cornalba	yes	KC915719	KC915467	KC916469	KC915970	KC916218
L071ITN	B. lapidarius lapidarius		S. Margherita Staffora, Italy	44.7158°N	9.2087°E	M. Cornalba	yes	KC915720	KC915468	KC916470	KC915971	KC916219
L072ITN	B. lapidarius lapidarius		S. Margherita Staffora, Italy	44.7158°N	9.2087°E	M. Cornalba	yes	KC915721	KC915469	KC916471	KC915972	KC916220
L073ITN	B. lapidarius lapidarius		S. Margherita Staffora, Italy	44.7158°N	9.2087°E	M. Cornalba	yes	KC915722	KC915470	KC916472	KC915973	KC916221
L074ITN	B. lapidarius lapidarius		S. Margherita Staffora, Italy	44.7158°N	9.2087°E	M. Cornalba	yes	KC915723	KC915471	KC916473	KC915974	KC916222
L164ITN	B. lapidarius lapidarius		Piazzatorre, Italy	45.9885°N	9.6803°E	T. Lecocq & S. Dellicour	yes	KC915809	KC915558	KC916560	KC916061	KC916309
L165ITN	B. lapidarius lapidarius		Piazzatorre, Italy	45.9885°N	9.6803°E	M. Cornalba	yes	KC915810	KC915559	KC916561	KC916062	KC916310
L168ITN	B. lapidarius lapidarius		Piazzatorre, Italy	45.9885°N	9.6803°E	M. Cornalba	yes	KC915813	KC915562	KC916564	KC916065	KC916313
L170ITN	B. lapidarius lapidarius		Piazzatorre, Italy	45.9885°N	9.6803°E	M. Cornalba	yes	KC915814	KC915563	KC916565	KC916067	KC916314
L171ITN	B. lapidarius lapidarius		Piazzatorre, Italy	45.9885°N	9.6803°E	M. Cornalba	yes	KC915815	KC915564	KC916566	KC916068	KC916315
L065ITS	B. lapidarius decipiens	Italy II (Center)	Salcito, Italy	41.7447°N	14.5147°E	T. Lecocq & S. Dellicour	yes	KC915714	KC915462	KC916464	KC915965	KC916213
L066ITS	B. lapidarius decipiens		Salcito, Italy	41.7447°N	14.5147°E	T. Lecocq & S. Dellicour	yes	KC915715	KC915463	KC916465	KC915966	KC916214
L067ITS	B. lapidarius decipiens		Salcito, Italy	41.7447°N	14.5147°E	T. Lecocq & S. Dellicour	yes	KC915716	KC915464	KC916466	KC915967	KC916215
L068ITS	B. lapidarius decipiens		Salcito, Italy	41.7447°N	14.5147°E	T. Lecocq & S. Dellicour	yes	KC915717	KC915465	KC916467	KC915968	KC916216
L069ITS	B. lapidarius decipiens		Salcito, Italy	41.7447°N	14.5147°E	T. Lecocq & S. Dellicour	yes	KC915718	KC915466	KC916468	KC915969	KC916217
L158ITS	B. lapidarius decipiens		Salcito, Italy	41.7447°N	14.5147°E	T. Lecocq & S. Dellicour	yes	KC915803	KC915552	KC916554	KC916055	KC916303
L159ITS	B. lapidarius decipiens		Pizzoli, Italy	41.7447°N	14.5147°E	T. Lecocq & S. Dellicour	yes	KC915804	KC915553	KC916555	KC916056	KC916304
L160ITS	B. lapidarius decipiens		Ortolano, Italy	41.7447°N	14.5147°E	T. Lecocq & S. Dellicour	yes	KC915805	KC915554	KC916556	KC916057	KC916305
L161ITS	B. lapidarius decipiens		Ortolano, Italy	41.7447°N	14.5147°E	T. Lecocq & S. Dellicour	yes	KC915806	KC915555	KC916557	KC916058	KC916306
L167ITN	B. lapidarius lapidarius		Pizzoli, Italy	42.4669°N	13.3547°E	T. Lecocq & S. Dellicour	yes	KC915812	KC915561	KC916563	KC916064	KC916312
L172ITN	B. lapidarius lapidarius		Ortolano, Italy	42.5042°N	13.3994°E	T. Lecocq & S. Dellicour	yes	KC915816	KC915565	KC916567	KC916069	KC916316
L173ITN	B. lapidarius lapidarius		Ortolano, Italy	42.5042°N	13.3994°E	T. Lecocq & S. Dellicour	yes	KC915817	KC915566	KC916568	KC916070	KC916317
L229IT	B. lapidarius decipiens	Italy III (South)	Cellara, Italy	39.215°N	16.3825°E	T. Lecocq & S. Lambert	yes	KC915871	KC915620	KC916620	KC916124	KC916371
L230IT	B. lapidarius decipiens		Cellara, Italy	39.215°N	16.3825°E	T. Lecocq & S. Lambert	yes	KC915872	KC915621	KC916621	KC916125	KC916372
L231IT	B. lapidarius decipiens		Cellara, Italy	39.215°N	16.3825°E	T. Lecocq & S. Lambert	yes	KC915873	KC915622	KC916622	KC916126	KC916373
L232IT	B. lapidarius decipiens		Cellara, Italy	39.215°N	16.3825°E	T. Lecocq & S. Lambert	yes	KC915874	KC915623	KC916623	KC916127	KC916374
L233IT	B. lapidarius decipiens		Cellara, Italy	39.215°N	16.3825°E	T. Lecocq & S. Lambert	yes	KC915875	KC915624	KC916624	KC916128	KC916375
L234SC	B. lapidarius decipiens		Villadoro, Italy (Sicily)	37.6814°N	14.3047°E	T. Lecocq & S. Lambert	yes	KC915876	KC915625	KC916625	KC916129	KC916376
L235SC	B. lapidarius decipiens		Floresta, Italy (Sicily)	37.9928°N	14.9275°E	T. Lecocq & S. Lambert	yes	KC915877	KC915626	KC916626	KC916130	KC916377
L236SC	B. lapidarius decipiens		Floresta, Italy (Sicily)	37.9928°N	14.9275°E	T. Lecocq & S. Lambert	yes	KC915878	KC915627	KC916627	KC916131	KC916378
L237SC	B. lapidarius decipiens		Santa Domenica Vittoria, Italy (Sicily)	37.9211°N	14.9592°E	T. Lecocq & S. Lambert	yes	KC915879	KC915628	KC916628	KC916132	KC916379
L238SC	B. lapidarius decipiens		Montalbano Elicona, Italy (Sicily)	38.0111°N	14.9836°E	T. Lecocq & S. Lambert	yes	KC915880	KC915629	KC916629	KC916133	KC916380
L239SC	B. lapidarius decipiens		Piano Provenzana, Italy (Sicily)	37.7994°N	15.0647°E	T. Lecocq & S. Lambert	yes	KC915881	KC915630	KC916630	KC916134	KC916381
L261SC	B. lapidarius decipiens		Piano Provenzana, Italy (Sicily)	37.7994°N	15.0647°E	T. Lecocq & S. Lambert	yes	-	-	-	-	-
L262SC	B. lapidarius decipiens		Montalbano Elicona, Italy (Sicily)	38.0111°N	14.9836°E	T. Lecocq & S. Lambert	yes	-	-	-	-	-
L263SC	B. lapidarius decipiens		Montalbano Elicona, Italy (Sicily)	38.0111°N	14.9836°E	T. Lecocq & S. Lambert	yes	-	-	-	-	-
L264SC	B. lapidarius decipiens		Montalbano Elicona, Italy (Sicily)	38.0111°N	14.9836°E	T. Lecocq & S. Lambert	yes	-	-	-	-	-
L265SC	B. lapidarius decipiens		Montalbano Elicona, Italy (Sicily)	38.0111°N	14.9836°E	T. Lecocq & S. Lambert	yes	-	-	-	-	-
L266SC	B. lapidarius decipiens		Montalbano Elicona, Italy (Sicily)	38.0111°N	14.9836°E	T. Lecocq & S. Lambert	yes	-	-	-	-	-
L267SC	B. lapidarius decipiens		Villadoro, Italy (Sicily)	37.6814°N	14.3047°E	T. Lecocq & S. Lambert	yes	-	-	-	-	-
L268SC	B. lapidarius decipiens		Villadoro, Italy (Sicily)	37.6814°N	14.3047°E	T. Lecocq & S. Lambert	yes	-	-	-	-	-
L269SC	B. lapidarius decipiens		Villadoro, Italy (Sicily)	37.6814°N	14.3047°E	T. Lecocq & S. Lambert	yes	-	-	-	-	-
L270SC	B. lapidarius decipiens		Villadoro, Italy (Sicily)	37.6814°N	14.3047°E	T. Lecocq & S. Lambert	yes	-	-	-	-	-
L271SC	B. lapidarius decipiens		Villadoro, Italy (Sicily)	37.6814°N	14.3047°E	T. Lecocq & S. Lambert	yes	-	-	-	-	-
L272SC	B. lapidarius decipiens		Villadoro, Italy (Sicily)	37.6814°N	14.3047°E	T. Lecocq & S. Lambert	yes	-	-	-	-	-
L273SC	B. lapidarius decipiens		Villadoro, Italy (Sicily)	37.6814°N	14.3047°E	T. Lecocq & S. Lambert	yes	-	-	-	-	-
L274SC	B. lapidarius decipiens		Villadoro, Italy (Sicily)	37.6814°N	14.3047°E	T. Lecocq & S. Lambert	yes	-	-	-	-	-
L275SC	B. lapidarius decipiens		Villadoro, Italy (Sicily)	37.6814°N	14.3047°E	T. Lecocq & S. Lambert	yes	-	-	-	-	-
L030PL	B. lapidarius lapidarius	Poland I (East)	Klimy, Poland	53.64°N	19.2558°E	T. Lecocq & S. Lambert	yes	KC915679	KC915427	KC916429	KC915930	KC916178
L031PL	B. lapidarius lapidarius		Klimy, Poland	53.64°N	19.2558°E	T. Lecocq & S. Lambert	yes	KC915680	KC915428	KC916430	KC915931	KC916179
L032PL	B. lapidarius lapidarius		Klimy, Poland	53.64°N	19.2558°E	T. Lecocq & S. Lambert	yes	KC915681	KC915429	KC916431	KC915932	KC916180
L033PL	B. lapidarius lapidarius		Klimy, Poland	53.64°N	19.2558°E	T. Lecocq & S. Lambert	yes	KC915682	KC915430	KC916432	KC915933	KC916181
L034PL	B. lapidarius lapidarius		Klimy, Poland	53.64°N	19.2558°E	T. Lecocq & S. Lambert	yes	KC915683	KC915431	KC916433	KC915934	KC916182
L138PL	B. lapidarius lapidarius		Klimy, Poland	53.64°N	19.2558°E	T. Lecocq & S. Lambert	yes	KC915785	KC915534	KC916536	KC916037	KC916285
L139PL	B. lapidarius lapidarius		Klimy, Poland	53.64°N	19.2558°E	T. Lecocq & S. Lambert	yes	KC915786	KC915535	KC916537	KC916038	KC916286
L140PL	B. lapidarius lapidarius		Stare Barezowo, Poland	52.7475°N	23.4622°E	T. Lecocq & S. Lambert	yes	KC915787	KC915536	KC916538	KC916039	KC916287
L141PL	B. lapidarius lapidarius		Stare Barezowo, Poland	52.7475°N	23.4622°E	T. Lecocq & S. Lambert	yes	KC915788	KC915537	KC916539	KC916040	KC916288
L142PL	B. lapidarius lapidarius		Stare Barezowo, Poland	52.7475°N	23.4622°E	T. Lecocq & S. Lambert	yes	KC915789	KC915538	KC916540	KC916041	KC916289
L143PL	B. lapidarius lapidarius		Stare Barezowo, Poland	52.7475°N	23.4622°E	T. Lecocq & S. Lambert	yes	KC915790	KC915539	KC916541	KC916042	KC916290
L144PL	B. lapidarius lapidarius		Stare Barezowo, Poland	52.7475°N	23.4622°E	T. Lecocq & S. Lambert	yes	KC915791	KC915540	KC916542	KC916043	KC916291
L035PL	B. lapidarius lapidarius	Poland II (South)	Pijanów, Poland	51.0258°N	20.1633°E	T. Lecocq & S. Lambert	yes	KC915684	KC915432	KC916434	KC915935	KC916183
L036PL	B. lapidarius lapidarius		Pijanów, Poland	51.0258°N	20.1633°E	T. Lecocq & S. Lambert	yes	KC915685	KC915433	KC916435	KC915936	KC916184
L037PL	B. lapidarius lapidarius		Pijanów, Poland	51.0258°N	20.1633°E	T. Lecocq & S. Lambert	yes	KC915686	KC915434	KC916436	KC915937	KC916185
L038PL	B. lapidarius lapidarius		Pijanów, Poland	51.0258°N	20.1633°E	T. Lecocq & S. Lambert	yes	KC915687	KC915435	KC916437	KC915938	KC916186
L039PL	B. lapidarius lapidarius		Pijanów, Poland	51.0258°N	20.1633°E	T. Lecocq & S. Lambert	yes	KC915688	KC915436	KC916438	KC915939	KC916187
L145PL	B. lapidarius lapidarius		Pijanów, Poland	51.0258°N	20.1633°E	T. Lecocq & S. Lambert	yes	KC915792	KC915541	KC916543	KC916044	KC916292
L242RO	B. lapidarius lapidarius	Romania	Praid, Romania	46.5711°N	25.1861°E	T. Lecocq & S. Dellicour	yes	KC915884	KC915633	KC916633	KC916137	KC916384
L243RO	B. lapidarius lapidarius		Praid, Romania	46.6628°N	25.3036°E	T. Lecocq & S. Dellicour	yes	KC915885	KC915634	KC916634	KC916138	KC916385
L244RO	B. lapidarius lapidarius		Praid, Romania	46.6628°N	25.3036°E	T. Lecocq & S. Dellicour	yes	KC915886	KC915635	KC916635	KC916139	KC916386
L255RU	B. lapidarius lapidarius	Russia (Volga)	Ulyanvskaya, Russia	54.3456°N	49.2592°E	M. Franzen	no	KC915887	KC915636	KC916636	KC916140	KC916387
L001NW	B. lapidarius lapidarius	Scandinavia I (Center)	Charlottenberg, Norway	59.8211°N	12.3325°E	P. Rasmont	yes	KC915650	KC915398	KC916400	KC915901	KC916149
L002NW	B. lapidarius lapidarius		Charlottenberg, Norway	59.8211°N	12.3325°E	P. Rasmont	yes	KC915651	KC915399	KC916401	KC915902	KC916150
L003NW	B. lapidarius lapidarius		Charlottenberg, Norway	59.8211°N	12.3325°E	P. Rasmont	yes	KC915652	KC915400	KC916402	KC915903	KC916151
L004NW	B. lapidarius lapidarius		Charlottenberg, Norway	59.8211°N	12.3325°E	P. Rasmont	yes	KC915653	KC915401	KC916403	KC915904	KC916152
L115SW	B. lapidarius lapidarius		Krokom, Sweden	63.3594°N	14.395°E	P. Rasmont	no	KC915762	KC915511	KC916513	KC916014	KC916262
L116SW	B. lapidarius lapidarius		Krokom, Sweden	63.3594°N	14.395°E	P. Rasmont	no	KC915763	KC915512	KC916514	KC916015	KC916263
L005SW	B. lapidarius lapidarius	Scandinavia II (South)	S-Hässleholm, Sweden	56.0636°N	13.7364°E	P. Rasmont	yes	KC915654	KC915402	KC916404	KC915905	KC916153
L016NW	B. lapidarius lapidarius		Glumslöv , Norway	55.9392°N	12.8178°E	P. Rasmont	yes	KC915665	KC915413	KC916415	KC915916	KC916164
L017NW	B. lapidarius lapidarius		Glumslöv , Norway	55.9392°N	12.8178°E	P. Rasmont	yes	KC915666	KC915414	KC916416	KC915917	KC916165
L018NW	B. lapidarius lapidarius		Glumslöv , Norway	55.9392°N	12.8178°E	P. Rasmont	yes	KC915667	KC915415	KC916417	KC915918	KC916166
L019SW	B. lapidarius lapidarius		Uppsala, Sweden	59.8236°N	17.6727°E	B. Cederberg	yes	KC915668	KC915416	KC916418	KC915919	KC916167
L194SE	B. lapidarius lapidarius		Uppsala, Sweden	59.8236°N	17.6727°E	B. Cederberg	yes	KC915838	KC915587	KC916587	KC916091	KC916338
L195SE	B. lapidarius lapidarius		Uppsala, Sweden	59.8236°N	17.6727°E	B. Cederberg	yes	KC915839	KC915588	KC916588	KC916092	KC916339
L105SB	B. lapidarius lapidarius	Serbia	Belgrade, Serbia	44.7872°N	20.4517°E	A. Cetkovic	yes	KC915752	KC915501	KC916503	KC916004	KC916252
L112SB	B. lapidarius lapidarius		Belgrade, Serbia	44.7872°N	20.4517°E	A. Cetkovic	yes	KC915759	KC915508	KC916510	KC916011	KC916259
L118SB	B. lapidarius lapidarius		Belgrade, Serbia	44.7872°N	20.4517°E	A. Cetkovic	yes	KC915765	KC915514	KC916516	KC916017	KC916265
L240SB	B. lapidarius lapidarius		Belgrade, Serbia	44.7872°N	20.4517°E	A. Cetkovic	no	KC915882	KC915631	KC916631	KC916135	KC916382
L241SB	B. lapidarius lapidarius		Belgrade, Serbia	44.7872°N	20.4517°E	A. Cetkovic	no	KC915883	KC915632	KC916632	KC916136	KC916383
L182ES	B. lapidarius decipiens	Spain I (East)	Buñol, Spain	39.4208°N	-0.8158°E	T. Lecocq	yes	KC915826	KC915575	KC916577	KC916079	KC916326
L183ES	B. lapidarius decipiens		Buñol, Spain	39.4208°N	-0.8158°E	T. Lecocq	yes	KC915827	KC915576	KC916578	KC916080	KC916327
L184ES	B. lapidarius decipiens		Buñol, Spain	39.4208°N	-0.8158°E	T. Lecocq	yes	KC915828	KC915577	KC916579	KC916081	KC916328
L185ES	B. lapidarius decipiens		Buñol, Spain	39.4208°N	-0.8158°E	T. Lecocq	yes	KC915829	KC915578	-	KC916082	KC916329
L186ES	B. lapidarius decipiens		Buñol, Spain	39.4208°N	-0.8158°E	T. Lecocq	yes	KC915830	KC915579	-	KC916083	KC916330
L256ES	B. lapidarius decipiens		Buñol, Spain	39.4208°N	-0.8158°E	T. Lecocq	yes	KC915888	KC915637	KC916637	KC916141	KC916388
L257ES	B. lapidarius decipiens		Buñol, Spain	39.4208°N	-0.8158°E	T. Lecocq	no	KC915889	-	KC916638	KC916142	KC916389
L075ES	B. lapidarius decipiens	Spain II (North-East)	Camprodon, Spain	42.3136°N	2.3719°E	D. Michez & S. Dellicour	yes	KC915724	KC915472	KC916474	KC915975	KC916223
L076ES	B. lapidarius decipiens		Camprodon, Spain	42.3136°N	2.3719°E	D. Michez & S. Dellicour	yes	KC915725	KC915473	KC916475	KC915976	KC916224
L077ES	B. lapidarius decipiens		Camprodon, Spain	42.3136°N	2.3719°E	D. Michez & S. Dellicour	yes	KC915726	KC915474	KC916476	KC915977	KC916225
L078ES	B. lapidarius decipiens		Camprodon, Spain	42.3136°N	2.3719°E	D. Michez & S. Dellicour	yes	KC915727	KC915475	KC916477	KC915978	KC916226
L079ES	B. lapidarius decipiens		Camprodon, Spain	42.3136°N	2.3719°E	D. Michez & S. Dellicour	yes	KC915728	KC915476	KC916478	KC915979	KC916227
L175ES	B. lapidarius decipiens		Camprodon, Spain	42.3136°N	2.3719°E	D. Michez & S. Dellicour	yes	KC915819	KC915568	KC916570	KC916072	KC916319
L176ES	B. lapidarius decipiens		Camprodon, Spain	42.3136°N	2.3719°E	D. Michez & S. Dellicour	no	KC915820	KC915569	KC916571	KC916073	KC916320
L177ES	B. lapidarius decipiens		Camprodon, Spain	42.3136°N	2.3719°E	D. Michez & S. Dellicour	no	KC915821	KC915570	KC916572	KC916074	KC916321
L258ES	B. lapidarius decipiens		Camprodon, Spain	42.3136°N	2.3719°E	D. Michez & S. Dellicour	no	-	-	KC916639	-	-
L187ES	B. lapidarius decipiens	Spain III (North-West)	Pendilla, Spain	42.9511°N	-5.6578°E	T. Lecocq	yes	KC915831	KC915580	KC916580	KC916084	KC916331
L188ES	B. lapidarius decipiens		Pendilla, Spain	42.9511°N	-5.6578°E	T. Lecocq	yes	KC915832	KC915581	KC916581	KC916085	KC916332
L189ES	B. lapidarius decipiens		Pendilla, Spain	42.9511°N	-5.6578°E	T. Lecocq	yes	KC915833	KC915582	KC916582	KC916086	KC916333
L190ES	B. lapidarius decipiens		Pendilla, Spain	42.9511°N	-5.6578°E	T. Lecocq	yes	KC915834	KC915583	KC916583	KC916087	KC916334
L191ES	B. lapidarius decipiens		Pendilla, Spain	42.9511°N	-5.6578°E	T. Lecocq	yes	KC915835	KC915584	KC916584	KC916088	KC916335
L196UA	B. lapidarius lapidarius	Ukraine I (Center)	Lysa Gora, Ukraine	50.3969°N	30.5447°E	D. Michez & P. Lhomme	yes	KC915840	KC915589	KC916589	KC916093	KC916340
L197UA	B. lapidarius lapidarius		Lysa Gora, Ukraine	50.3969°N	30.5447°E	D. Michez & P. Lhomme	yes	KC915841	KC915590	KC916590	KC916094	KC916341
L198UA	B. lapidarius lapidarius		Lysa Gora, Ukraine	50.3969°N	30.5447°E	D. Michez & P. Lhomme	yes	KC915842	KC915591	KC916591	KC916095	KC916342
L199UA	B. lapidarius lapidarius		Lysa Gora, Ukraine	50.3969°N	30.5447°E	D. Michez & P. Lhomme	yes	KC915843	KC915592	KC916592	KC916096	KC916343
L210UA	B. lapidarius lapidarius		Kiev, Ukraine	50.3303°N	30.4719°E	D. Michez & P. Lhomme	yes	KC915852	KC915601	KC916601	KC916105	KC916352
L213UA	B. lapidarius lapidarius		Kiev, Ukraine	50.3303°N	30.4719°E	D. Michez & P. Lhomme	yes	KC915855	KC915604	KC916604	KC916108	KC916355
L214UA	B. lapidarius lapidarius		Kiev, Ukraine	50.3303°N	30.4719°E	D. Michez & P. Lhomme	yes	KC915856	KC915605	KC916605	KC916109	KC916356
L215UA	B. lapidarius lapidarius		Kiev, Ukraine	50.3303°N	30.4719°E	D. Michez & P. Lhomme	yes	KC915857	KC915606	KC916606	KC916110	KC916357
L216UA	B. lapidarius lapidarius		Lysa Gora, Ukraine	50.3969°N	30.5447°E	D. Michez & P. Lhomme	yes	KC915858	KC915607	KC916607	KC916111	KC916358
L200UA	B. lapidarius lapidarius	Ukraine II (West)	Lastiosti, Ukraine	48.7172°N	24.525°E	D. Michez & P. Lhomme	yes	KC915844	KC915593	KC916593	KC916097	KC916344
L201UA	B. lapidarius lapidarius		Lastiosti, Ukraine	48.7172°N	24.525°E	D. Michez & P. Lhomme	yes	KC915845	KC915594	KC916594	KC916098	KC916345
L202UA	B. lapidarius lapidarius		Lastiosti, Ukraine	48.7172°N	24.525°E	D. Michez & P. Lhomme	yes	KC915846	KC915595	KC916595	KC916099	KC916346
L203UA	B. lapidarius lapidarius		Lastiosti, Ukraine	48.7172°N	24.525°E	D. Michez & P. Lhomme	yes	KC915847	KC915596	KC916596	KC916100	KC916347
L204UA	B. lapidarius lapidarius		Lastiosti, Ukraine	48.7172°N	24.525°E	D. Michez & P. Lhomme	yes	KC915848	KC915597	KC916597	KC916101	KC916348
L211UA	B. lapidarius lapidarius		Mykulychyn, Ukraine	48.4228°N	24.6147°E	D. Michez & P. Lhomme	yes	KC915853	KC915602	KC916602	KC916106	KC916353
L212UA	B. lapidarius lapidarius		Mykulychyn, Ukraine	48.4228°N	24.6147°E	D. Michez & P. Lhomme	yes	KC915854	KC915603	KC916603	KC916107	KC916354
L080TR	B. lapidarius caucassicus	Turkey	Erzurum, Turkey	40.3511°N	41.6972°E	P. Rasmont	no	KC915729	KC915477	KC916479	KC915980	KC916228
L081TR	B. lapidarius caucassicus		Zigana geçidi, Turkey	40.6353°N	39.4044°E	P. Rasmont	no	-	KC915478	KC916480	KC915981	KC916229
L082TR	B. lapidarius caucassicus		Zigana geçidi, Turkey	40.6353°N	39.4044°E	P. Rasmont	no	KC915730	KC915479	KC916481	KC915982	KC916230
L083TR	B. lapidarius caucassicus		Zigana geçidi, Turkey	40.6353°N	39.4044°E	P. Rasmont	no	KC915731	KC915480	KC916482	KC915983	KC916231
L084TR	B. lapidarius caucassicus		Zigana geçidi, Turkey	40.6353°N	39.4044°E	P. Rasmont	no	KC915732	KC915481	KC916483	KC915984	KC916232
L258TR	B. lapidarius caucassicus		Zigana geçidi, Turkey	40.6353°N	39.4044°E	P. Rasmont	no	KC915890	-	-	-	-
A001TR	B. alagesianus	Outgroup	Yalnýzçam geçidi, Turkey	41.0542°N	42.2969°E	M. Terzo	-	KC915645	KC915396	KC916397	KC915898	KC916146
E001TR	B. erzurumenis		Geçidi, Turkey	39.8926°N	39.3676°E	M. Terzo	-	KC915646	-	KC916398	KC915899	KC916147
E002TR	B. erzurumenis		Ipek Geçidi, Turkey	39.6055°N	43.6928°E	M. Terzo		KC915647	-	-	-	-
E003TR	B. erzurumenis		Arpaçay, Turkey	40.7927°N	43.3088°E	M. Terzo		KC915648	-	-	-	-
I001TR	B. incertus		Bayramyazý, Turkey	39.6130°N	43.5424°E	P. Rasmont	-	KC915649	KC915397	KC916399	KC915900	KC916148
S001AT	B. sichelii		GenBank	-	-	-	-	KC915891	KC915638	KC916640	-	KC916390
S002CH	B. sichelii		GenBank	-	-	-	-	KC915892	KC915639	KC916641	-	KC916391
S003CH	B. sichelii		GenBank	-	-	-	-	KC915893	KC915640	KC916642	-	KC916392
S004SIB	B. sichelii		Mondy, Russia (Siberia)	51.4103°N	100.5936°E	T. Demeulemeester & D. Michez	-	KC915894	KC915641	KC916643	-	KC916393
S005SIB	B. sichelii		Mondy, Russia (Siberia)	51.4103°N	100.5936°E	T. Demeulemeester & D. Michez	-	KC915895	KC915642	KC916644	KC916143	KC916394
S006SIB	B. sichelii		Mondy, Russia (Siberia)	51.4103°N	100.5936°E	T. Demeulemeester & D. Michez	-	KC915896	KC915643	KC916645	KC916144	KC916395
S007SIB	B. sichelii		Mondy, Russia (Siberia)	51.4103°N	100.5936°E	T. Demeulemeester & D. Michez	-	KC915897	KC915644	KC916646	KC916145	KC916396
